# Supplementary material for: The Adolescent Girls Initiative-Kenya (AGI-K): study protocol
Source: BMC Public Health. 2016 Mar 1;16:210. doi: 10.1186/s12889-016-2888-1 (PMC4774031; doi:10.1186/s12889-016-2888-1)
Supplement: Additional file 1: — AGI-K baseline survey. (XLSX 2079 kb) [file 12889_2016_2888_MOESM1_ESM.xlsx]

## Sheet: Household
	BEFORE Starting the Survey, verify information on Household Roster from Household Listing
	COMPLETE Household Characteristics Survey with the girl's parent/guardian before conducting the girl's interivew
HOUSEHOLD CHARACTERISTICS SURVEY - ENGLISH
	NAME OF RESPONDENT
	SEX																					1= MALE
																						2 = FEMALE
															Location													Sub-Location												Village									HH NUMBER
	SERIAL
																						01-99										01-99								01-99									001-999
	IS RESPONDENT HOUSEHOLD HEAD?																					1= YES																		01-99
																						2 = NO
																														RELATIONSHIP CODES
	RELATIONSHIP TO GIRL																										0 = SELF																	10 = MATERNAL GRANDPARENT			10 = MATERNAL GRANDPARENT
																											1 = SPOUSE																	11 = PATERNAL GRANDPARENT			11 = PATERNAL GRANDPARENT
																						01-20					2 = BIO DAUGHTER/SON																	12 = COUSIN			12 = COUSIN
																											3 = STEP/ADOPT DAUGHTER/SON																	13 = NIECE/NEPHEW			13 = NIECE/NEPHEW
	LINE NUMBER FROM HOUSEHOLD ROSTER																										4 = BIO MOTHER/FATHER																	14 = GRANDCHILD			14 = BROTHER IN-LAW
																											5 = STEP MOTHER/FATHER																				15 = SISTER IN-LAW
																						01-14					6 = BIO SISTER/BROTHER																				16 = MOTHER/FATHER IN-LAW
																											7 = STEP SISTER/BROTHER																				17 = SPOUSE'S OTHER WIFE
																											8 = MATERNAL UNCLE/AUNT																				18 = OTHER RELATIVE
																											9 = PATERNAL UNCLE/AUNT																				19 = OTHER NON-RELATIVE
101		What is the main source of drinking water for members																																	PIPED WATER
		of your household?																																	PIPED INTO DWELLING
																																			PIPED TO COMPOUND/PLOT
																																			PUBLIC TAP/STANDPIPE
																																			TUBE WELL OR BOREHOLE
																																			DUG WELL
																																			PROTECTED WELL
																																			UNPROTECTED WELL
																																			WATER FROM SPRING
																																			PROTECTED SPRING
																																			UNPROTECTED SPRING
																																			RAINWATER
																																			TANKER TRUCK
																																			CART WITH SMALL TANK
																																			SURFACE WATER (RIVER/DAM
																																			LAKE/POND/STREAM/CANAL
																																			IRRIGATION CHANNEL)
																																			BOTTLED WATER
																																			OTHER
																																							SPECIFY
102
		What is the main source of water used by your household																																	PIPED WATER
		for other purposes such as cooking and hand washing?																																	PIPED INTO DWELLING
																																			PIPED TO COMPOUND/PLOT
																																			PUBLIC TAP/STANDPIPE
																																			TUBE WELL OR BOREHOLE
																																			DUG WELL
																																			PROTECTED WELL
																																			UNPROTECTED WELL
																																			WATER FROM SPRING
																																			PROTECTED SPRING
																																			UNPROTECTED SPRING
																																			RAINWATER
																																			TANKER TRUCK
																																			CART WITH SMALL TANK
																																			SURFACE WATER RIVER/DAM
																																			LAKE/POND/STREAM/CANAL
																																			IRRIGATION CHANNEL
																																			BOTTLED WATER
																																			OTHER
																																							SPECIFY
103		Where is the water source located?																																		IN OWN DWELLING
																																				IN OWN YARD/PLOT
																																				ELSEWHERE
																																			a.		HOURS
104		How long does it take to go there, get water and come back?																																			[0-5]
																																			b.		MINUTES
																																					[0-59]
																																					DON'T KNOW
105		Who usually goes to this source to fetch water for your																																	ADULT WOMAN
		house hold?																																	ADULT MAN
																																			FEMALE CHILD UNDER 15 YEARS OLD
																																			MALE CHILD UNDER 15 YEARS OLD
																																			OTHER
																																										SPECIFY
106		What kind of toilet facility do members of your house hold																																	FLUSH OR POUR FLUSH TOILET
		use?																																	FLUSH TO PIPED SEWER SYSTEM
																																			FLUSH TO SEPTIC TANK
																																			FLUSH TO PIT LATRINE
																																			FLUSH TO SOMEWHERE ELSE
																																			FLUSH, DON'T KNOW WHERE
																																			PIT LATRINE
																																			VENTILATED IMPROVED PIT LATRINE
																																			PIT LATRINE WITH SLAB
																																			PIT LATRINE WITHOUT SLAB/ OPEN PIT
																																			COMPOSTING TOILET
																																			BUCKET TOILET
																																			HANGING TOILET/HANGING LATRINE
																																			NO FACILITY/BUSH/FIELD
																																			OTHER
																																									SPECIFY
107
		Do you share this toilet facility with other households?																																	YES
																																			NO
108		How many households use this toilet facility?																																	NO. OF HOUSEHOLDS
																																			IF LESS THAN 10
																																			10 OR MORE HOUSEHOLDS
																																			DON'T KNOW
109			What type of fuel does your household mainly use																																ELECTRICITY
			for cooking?																																LPG/NATURAL GAS
																																			BIOGAS
																																			KEROSENE
																																			CHARCOAL
																																			WOOD
																																			STRAW/SHRUBS/GRASS
																																			AGRICULTURAL CROP
																																			ANIMAL DUNG
																																			NO FOOD COOKED IN HOUSEHOLD
																																			OTHER
																																													(SPECIFY)
110			MAIN MATERIAL OF THE FLOOR																																NATURAL FLOOR
																																			EARTH/SAND
			[RECORD OBSERVATIONS]																																DUNG
																																			RUDIMENTARY FLOOR
																																			WOOD PLANKS
																																			PALM/BAMBOO
																																			FINISHED FLOOR
																																			PARQUET OR POLISHED WOOD 2
																																			VINYL OR ASPHALT STRIPS
																																			CERAMIC TILES
																																			CEMENT
																																			CARPET
																																			UNABLE TO OBSERVE
																																			OTHER
																																									SPECIFY
111		MAIN MATERIAL OF THE ROOF																																	NATURAL ROOFING
		[RECORD OBSERVATIONS.]																																	GRASS / THATCH / MAKUTI
																																			DUNG / MUD
																																			RUDIMENTARY ROOFING
																																			CORRUGATED IRON (MABATI)
																																			TIN CANS
																																			FINISHED ROOFING
																																			ASBESTOS SHEET
																																			CONCRETE
																																			TILES
																																			UNABLE TO OBSERVE
																																			OTHER
																																										SPECIFY
112			MAIN MATERIAL OF THE WALL																																NATURAL WALLS
			[RECORD OBSERVATIONS.]																																NO WALLS
																																			CANE/PALM/TRUNKS
																																			DIRT/MUD
																																			RUDIMENTARY WALLS
																																			BAMBOO WITH MUD
																																			STONE WITH MUD
																																			UNCOVERED ADOBE
																																			PLYWOOD
																																			CARDBOARD
																																			REUSED WOOD
																																			CORRUGATED IRON (MABATI)
																																			FINISHED WALLS
																																			CEMENT
																																			STONE WITH LIME/CEMENT
																																			BRICKS
																																			CEMENT BLOCKS
																																			COVERED ADOBE
																																			WOOD PLANKS/SHINGLES
																																			UNABLE TO OBSERVE
																																			OTHER
																																											SPECIFY
113		How many rooms in this household are used for																																		ROOMS
		sleeping
114		The following questions are about items that your household may own. You will not be receiving any benefit based on your answers, so we ask you to be as honest as possible.
		Does your household have:
			A clock or watch?																																CLOCK OR WATCH
			Electricity?																																ELECTICITY
			A radio?																																RADIO
			A television?																																TELEVISION
			A mobile phone?																																MOBILE PHONE
			An iron box?																																IRON
			A refrigerator?																																REFRIGERATOR
			A solar panel?																																SOLAR PANEL
			A mosquito net?																																MOSQUITO NET
115		Does any member of this household own:
		A bicycle?																																	BICYCLE
		A motor cycle or motor scootor?																																	MOTOR CYCLE OR MOTOR SCOOTOR
		An animal drawn cart?																																	ANIMAL DRAWN CART
		A car or truck?																																	CAR OR TRUCK
116		Does your house hold own this structure (house, flat or shack)																																	OWNS
		do you rent it, or do you live here without pay?																																	PAYS RENT/LEASE
																																			NO RENT, WITH CONSENT OF OWNER
																																			NO RENT, SQUATTING
117		Does your household own the land on																																	OWNS
		which the structure (house, flat or shack) stand?																																	PAYS RENT/LEASE
																																			NO RENT, WITH CONSENT OF OWNER
																																			NO RENT, SQUATTING
																																			COMMUNUAL
118		Does any member of this household own any agricultural																																	YES
		land?																																	NO
119		Does this household own any livestock, herds, other																																	YES
		farm animals, or poultry?																																	NO
120		How many of the following animals does this household
		own?
		[IF NONE, WRITE '00']
		IF UNKNOWN, WRITE '98'.
		Local cattle																																	CATTLE (INDIGENEOUS) . . . . .
		Milk cows or bulls?																																	COWS/BULLS . . . . . . . . . . . . . .
		Horses, donkeys, or mules?																																	HORSES/DONKEYS/MULES . . .
		Camels																																	CAMELS
		Goats?																																	GOATS . . . . . . . . . . . . . . . . . . . .
		Sheep?																																	SHEEP . . . . . . . . . . . . . . . . . . . .
		Chicken?																																	CHICKEN .
121			Does your household have enough savings or something to sell if you need […] SHILLINGS?
																																			YES
			a.	1000																															NO
																																			DK
																																			YES
			b.	5000																															NO
																																			DK
																																			YES
			c.	10000																															NO
																																			DK
122		How many children in this household attended primary school in the previous school year?																																		NUMBER
																																														NONE
123		How much did you pay for school fees/meals/parent association/maintenance fees for children in primary school in the previous school year?																																		KSH
124		How much did you pay for uniforms/books/transport/other educational items for children in primary school in the previous school year?																																		KSH
125		How many children in this household attended secondary school in the previous school year?																																		NUMBER
																																														NONE
126		How much did you pay for school fees/meals/parent association/maintenance fees for children in secondary school in the previous school year?																																		KSH
127		How much did you pay for uniforms/books/transport/other educational items for children in secondary school in the previous school year?																																		KSH
HOUSE HOLD SHOCKS
201
		In the last one year, has anyone died? [IF YES, ASK] How many?																																	Number of people

																																			PERSON 1 - AGE
202		How old was the person(s) when he/she died?																																	PERSON 2 - AGE
																																			PERSON 3 - AGE
																																			PERSON 4 - AGE
203		In the last one year, was the household home lost due to fire, flood or																																	NO
		demolition, or other?																																	FIRE
																																			FLOOD
																																			DEMOLITION
																																			OTHER
																																										(SPECIFY)
204		In the last one year, did anyone in the household experience a major																																	YES
		illness?																																	NO
205		In the last one year, did any of the household breadwinners lose																																	YES
		their job?																																	NO
206		In the last one month, was there a day that the household																																	YES
		went without food because there wasn't enough food in																																	NO
		the house hold?
																										GENDER NORMS
301		Has [NAME] ever been married?																																		YES
																																				NO
302		At what age do you expect [NAME] to get married?																																							AGE
																																									[10-50]
																																									DON'T KNOW
																																									DON'T EXPECT TO GET MARRIED
303		What is the highest level of school that you expect [NAME] to complete?																																							PRIMARY
																																									SECONDARY
																																									TECHNICAL/VOCATIONAL TRAINING (Post- Secondary)
																																									UNIVERSITY
																																									POST-GRADUATE
																																									OTHER (SPECIFY)
				I am going to read you a few more statements and ask if you agree or disagree with them.
				INSERT THE NAME OF THE SELECTED DAUGHTER OF THE RESPONDENT. IF DAUGTHER WAS/IS MARRIED, ASK ABOUT THE TIME BEFORE SELECTED DAUGHTER GOT MARRIED.
304		When a family is poor and cannot send all children to school, boys should be sent before girls.
305		If a rich man offers to marry a 16-year old girl, she should leave school to get married.
306		Men rape girls because they cannot control themselves
307		If a girl is raped, the matter should be settled between the girl's family and the man's family
308		It is/was [NAME’S] duty as a girl to do what you want in terms of marriage.
309
		If [NAME] got/had gotten pregnant, you would force/have forced her to get married.
310		You would like/have liked [NAME] to finish secondary school before getting married.
311		You would want/have wanted [NAME] to get married if you needed financial support.
																										HOUSE HOLD TRANSFERS
401		Has any organization provided your household with grains or																																		YES
		seeds free of charge in the last year?																																		NO
																																				DON'T KNOW
402		Which organization provided your household with grains or seeds?
																																					______________________________________________
403		Has any organization provided your household with poultry or livestock																																		YES
		free of charge in the last year?																																		NO
																																				DON'T KNOW
404		Which organization provided your household with poultry or livestock?
																																				_________________________________________________
405		Has any organization provided your household with cash for your daily																																		YES
		needs in the last one year?																																		NO
																																				DON'T KNOW
406		Which organization has provided your household with cash for your
		daily needs?																																			_________________________________________________
407		The last time you/your household was given cash, how much were you given?																																		KENYA SHILLINGS
				IF NOT SURE, ASK RESPONDENT TO ESTIMATE
																																				DON'T KNOW
408		How many times in the last one year did you/your household receive this payment?																																		NUMBER OF TIMES
				IF NOT SURE, ASK RESPONDENT TO ESTIMATE
																																				DON'T KNOW
		Has any organization provided you with any other food or household item in																																		YES
409		the last year?																																		NO
																																				DON'T KNOW
410		What was the food or household item provided?																																			_________________________________________________
411		Which organization provided you with the food or household items?																																			_________________________________________________
412		Has any organization provided you with any other household																																		YES
		assets in the last year?																																		NO
																																				DON'T KNOW
413		What were the household assets?																																		a. Farm equipment (plough, wheelbarrow irrigation machine, sprayer)
																																				b. Livestock (cows, ox, sheep, goat)
																																				c. Poultry (chicken)
																																				d. Bicycle
																																				e. Motorbike
																																				f. Mobile phone
																																				g. Furniture (bed, table)
																																				h. Other (Specify) __________________________
414		Which organization has provided you with the household assets?
					[WAJIR ONLY]
415	Is your house hold a Hunger and Safety Net programme (HSNP) beneficiary?																																			YES
																																				NO
416	In the last one year, did anyone not living in this household send money to this household?																																			YES
																																				NO
417	In the last one year, did anyone in this household send money to another household?																																			YES
																																				NO
418		Does any member of your household have a bank account or a loan from a bank?																																		BANK ACCOUNT
																																				LOAN
																																				BANK ACCOUNT AND LOAN
																																				NO
																																				DON'T KNOW
419		What is the name of the bank(s) they use?																																		EQUITY BANK
																																				COOPERATIVE BANK
																																				KENYA COMMERCIAL BANK
		[DO NOT READ LIST																																		STANDARD CHARTERED BANK
		RECORD ALL MENTIONED]																																		BARCLAYS BANK
																																				FAULU BANK
																																				KENYA WOMEN FINANCE TRUST
																																				JAMII BORA
																																				POST BANK
																																				HOUSING FINANCE
																																				FAMILY BANK
																																				NATIONAL BANK
																																				K-REP
																																				FIRST COMMUNITY
																																				OTHER
																																											SPECIFY
																																				DON'T KNOW
RESPONDENT'S BIOLOGICAL PARENTS
			QUESTIONS																																RESPONSES
501				Is '' name of girl'' biological mother still living?																																YES
																																				NO
																																				DON'T KNOW
502				What age was ''name of girl'' when her mother died?																																AGE
																																				[0-14]
																																				DON'T KNOW
503				Does '' name of girls's'' mother reside in the household?																																YES
																																				NO
504				What is ''name of girl'' biological mother's current marital status?																																NEVER MARRIED
																																				MARRIED
																																				SEPARATED
																																				DIVORCED
																																				WIDOWED
																																				DON'T KNOW
505				Is ''name of girl'' biological mother married to ''name of girl'' biological father?																																YES
																																				NO
																																				DON'T KNOW
506				Does ''name of girl'' biological mother work to earn cash to help support the family?																																YES
																																				NO
																																				DON'T KNOW
507				What type of activities does ''name of girl'' biological mother do to earn cash to support the family?
																																				a.		SUBSISTENCE FARMING
																																				b.		COMMERCIAL FARMING
				RECORD ALL MENTIONED																																c.		LIVESTOCK FARMING
																																				d.		FORMAL/SALARIED EMPLOYMENT
																																				e.		PIECEWORK/KIBARUA
																																				f.		SKILLED ARTISAN
																																				g.		BUSINESS/SELF-EMPLOYMENT
																																				h.		HAWKER
																																				i.		DOMESTIC/COOK/GARDEN
																																				j.		OTHER
508				Did ''name of girl'' biological mother ever attend																																YES
				school?																																NO
																																				DON'T KNOW
509				What is the highest class that ''name of girl'' biological mother completed?																																CLASS
																																				[1-12]
																																				HIGHER THAN SECONDARY
																																				DID NOT COMPLETE CLASS 1
																																				DON'T KNOW
510				Apart from'' name of girl'', how many children that ''name of girl'' biological mother gave birth to are still living?																																TOTAL NUMBER
																																				[1-20]
																																				NONE
																																				DON'T KNOW
511				Of these living children, how many are older, younger, or the same age as ''name of girl''?																																a.		OLDER
																																						[0-20]
				[CHECK CONSISTENCY BETWEEN 510 & 511]																																b.		YOUNGER
																																						[0-20]
																																				c.		SAME AGE (TWINS)
																																						[0-20]
512				How many of the children that ''name of girl'' biological mother gave birth to have died?																																TOTAL NUMBER
																																				[0-20]
																																				DON'T KNOW
513				Is ''name of girl'' biological father still living?																																YES
																																				NO
																																				DON'T KNOW
514				What age was '' name of the girl'' when her father died?																																AGE
																																				[0-19]
																																				DON'T KNOW
515				Does ''name of girl'' biological father reside in this household?																																YES
																																				NO
				[IF 505 = YES → 517]
516				What is''name of girl'' biological father's current marital status?																																NEVER MARRIED
																																				MARRIED
																																				SEPARATED
																																				DIVORCED
																																				WIDOWED
																																				DON'T KNOW
517				In total, how many women is ''name of girl'' father currently married to?																																TOTAL NUMBER
																																				[1-20]
																																				DON'T KNOW
518				Does ''name of girl'' biological father work to earn cash to help support the family?																																YES
																																				NO
																																				DON'T KNOW
519				What type of activities does ''name of girl'' biological father do to earn cash to support the family?
																																				a.		SUBSISTENCE FARMING
																																				b.		COMMERCIAL FARMING
				[RECORD ALL MENTIONED]																																c.		LIVESTOCK FARMING
																																				d.		MINE LABOR
																																				e.		FORMAL/SALARIED EMPLOYMENT
																																				f.		PIECEWORK/KIBARUA
																																				g.		SKILLED ARTISAN
																																				h.		BUSINESS/SELF-EMPLOYMENT
																																				i.		MARKET VENDOR/SELLERS
																																				j.		DOMESTIC/COOK/GARDEN
																																				k.		OTHER
520				Did ''name of girl'' biological father ever attend																																YES
				school?																																NO
																																				DON'T KNOW
521				What is the highest class that ''name of girl'' biological father completed?																																CLASS
																																				[1-12]
																																				HIGHER THAN SECONDARY
																																				DID NOT COMPLETE CLASS 1
																																				DON'T KNOW
522				How many children that ''name of girl'' biological father had with other women besides ''name of girl'' biological mother are still living?																																TOTAL NUMBER
																																				[0-20]
																																				NONE
																																				DON'T KNOW
523				Of these living children, how many are older, younger, or the same age as ''name of girl''?																																a.		OLDER
																																						[0-20]
				[CHECK CONSISTENCY BETWEEN 522 & 523]																																b.		YOUNGER
																																						[0-20]
																																				c.		SAME AGE
																																						[0-20]
524				How many of the children that ''name of girl'' biological father had with other women besides her biological mother have died?																																TOTAL NUMBER
																																				[0-20]
																																				DON'T KNOW
			THANK YOU FOR YOUR TIME. NOW I WOULD LIKE TO TALK TO YOUR DAUGHTER/GIRL
[truncated: 7 more columns]

## Sheet: CAPI
ENGLISH																																																SOMALI
		SECTION 1: RESPONDENT'S BACKGROUND
		QUESTIONS																					RESPONSES																					SKIPS	SKIP TO
101			[RECORD THE TIME INTERVIEW BEGINS																					a.		HOUR																						101
			USE 24 HOUR TIME]																							[6-20]
																								b.		MINUTES
																										[0-59]
102			In what month and year were you born?																					a.		MONTH																						102
																										[1-12]
																										DON'T KNOW MONTH															88
																								b.		YEAR
																										[2000-2005]
																										DON'T KNOW YEAR														8888
103			How old were you on your last birthday?																					AGE IN COMPLETED YEARS																								103
																								[11-15]
			[COMPARE AND CORRECT 102 AND/OR 103 IF INCONSISTENT]
																																										IF AGE IS 10 OR YOUNGER OR 16 OR OLDER		→	END INT
104			In which county were you born?																					COUNTY CODE																								104
																								[01-49]
																								BORN IN SOMALIA																	66
																								BORN IN ETHIOPIA																	77
																								DON'T KNOW																	88
																								BORN IN OTHER COUNTRY																	98
																																	SPECIFY
105			What is the name of the place where you are currently living?																																													105
106			How long have you been living continuously in [name of current place of residence]?																					YEARS																								106
																								[0-15]
																								ALWAYS																	77			→	109
			[IF LESS THAN ONE YEAR, RECORD '0' YEARS]																					DON'T KNOW																	88
107			Think about the place where you lived just before you moved here. Was it a city, a town, or a village?																																													107
																								CITY																		1
																								TOWN																		2
																								VILLAGE																		3
108			a.		What is the name of the place where you lived just before you moved here?																																											108
			b.		In which county is [name of the place]?																			COUNTY CODE
																								[01-49]
																																						NOT IN KENYA			77
																																						DON'T KNOW			88
109			In the last one year, on how many separate occasions have you traveled away from your home community and slept away?																					NUMBER OF TRIPS																								109
																								[1-80]
																								NONE																	0			→	111
																								DON'T KNOW																	88
110			a.	In the last one year, have you been away from your home community for more than one month at a time?																				YES																		1						110
																								NO																		2		→	111
			b.	In the last one year, how many month/s in total were you away from your home community for more than one month at a time?																				NUMBER OF MONTHS
																								[1-12]
			c.	Where were you during the period mentioned?
			d.	In which county is the place you just mentioned?																				COUNTY CODE
																								[01-49]
																																						NOT IN KENYA			77
																																						DON'T KNOW			88
			e. For what reasons did you move to the place you just mentioned?																																					YES			NO
																								a. For marriage																1			2
					[READ ALL OPTIONS]																			b. For school																1			2
																								c. For medical reasons																1			2
																								d. Could not afford to live where I was																1			2
																								e. Accompanying family members																1			2
																								f. Personal problems at home( family dispute, abuse)																1			2
																								g. For work																1			2
																								h. Escaping early marriage																1			2
																								i. Separation or divorce from husband /partner																1			2
																								j. Death of parent(s) / guardian																1			2
																								k. Separation or divorce of parents																1			2
																								l. Death of husband /wife/ partner																1			2
																								m. Political violence																1			2
																								n. Famine or [poverty in the other place																1			2
																								o. Stigma due to HIV status																1			2
																								p. Other forms of stigma /discrimination																1			2
																								q. OTHER																1			2
																																			SPECIFY
																																									YES	NO
111			What is your ethnic group?																					EMBU																	1	2						111
																								KALENJIN																	1	2
			[RECORD ALL MENTIONED]																					KAMBA																	1	2
																								KIKIYU																	1	2
																								KISII																	1	2
																								LUHYA																	1	2
																								LUO																	1	2
																								MASAI																	1	2
																								MERU																	1	2
																								MIJIKENDA/SWAHILI																	1	2
																								SOMALI																	1	2
																								BORANA																	1	2
																								TAITA/TAVETA																	1	2
																								NUBIAN																	1	2
																								OTHER																	1	2
																														SPECIFY
112			What language(s) do you speak at home?																																				YES			NO						112
																								a.		EMBU													1			2
			[RECORD ALL MENTIONED]																					b.		KALENJIN													1			2
																								c.		KAMBA													1			2
																								d.		KIKIYU													1			2
																								e.		KISII													1			2
																								f.		LUHYA													1			2
																								g.		LUO													1			2
																								h.		MASAI													1			2
																								I.		MERU													1			2
																								j.		MIJIKENDA													1			2
																								k.		SOMALI													1			2
																								l.		KIBORANA													1			2
																								m.		KISWAHILI													1			2
																								n.		ENGLISH													1			2
																								o.		NUBIAN													1			2
																								p.		OTHER					SPECIFY								1			2
113			Can you speak any other languages well enough to have a conversation? [IF YES, ASK:] Which ones?																																				YES			NO						113
																								a.		EMBU													1			2
																								b.		KALENJIN													1			2
																								c.		KAMBA													1			2
			[RECORD ALL MENTIONED]																					d.		KIKIYU													1			2
																								e.		KISII													1			2
																								f.		LUHYA													1			2
																								g.		LUO													1			2
																								h.		MASAI													1			2
																								I.		MERU													1			2
																								j.		MIJIKENDA													1			2
																								k.		SOMALI													1			2
																								l.		KIBORANA													1			2
																								m.		KISWAHILI													1			2
																								n.		ENGLISH													1			2
																								o.		NUBIAN													1			2
																								p.		OTHER				SPECIFY									1			2
114			What is your religion?																					CATHOLIC																		1						114
																								PROTESTANT																		2
																								ISLAM																		3			116
																								TRADITIONAL																		4			201
																								NO RELIGION																		5		→	201
																								OTHER (SPECIFY_____)																	96
115			Are you a born again Christian?																					YES																		1						115
																								NO																		2
116			When was the last time you attended religious services at a church or mosque?																					TODAY																		1						116
																								IN THE LAST WEEK																		2
																								IN THE LAST MONTH																		3
																								2-5 MONTHS AGO																		4
																								6 MONTHS OR MORE AGO																		5
																								NEVER																		6		→	118
117			What is the name (and denomination) of the church/mosque you usually attend? What other church/mosque do you attend?																																													117
			[RECORD ALL MENTIONED]
118			What other religious activities have you done in the last month?																																				YES			NO						118
																								a.		CHOIR													1			2
																								b.		YOUTH GROUP													1			2
																								c.		BIBLE/KORAN STUDY													1			2
			[READ ALL OPTIONS]																					d.		PRAYER MEETING													1			2
																								e.		VISITING THE SICK													1			2
																								f.		REVIVAL MEETINGS													1			2
																								g.		EVANGELICAL WORK													1			2
																								h.		ISLAMIC SCHOOL/MADRASSA													1			2
																								i.		NIGHT PRAYERS													1			2
																								j.		FASTING													1			2
																								k.		OFFERING													1			2
																								k.		OTHER (SPECIFY_____)													1			2
																								l.		NONE													1			2
															SECTION 2: USE OF SKILLS
201			In your everyday life, how often do you usually read newspapers, pamphlets, magazines, books, or the Bible/Koran ?																					ALMOST EVERY DAY																		1						201
																								AT LEAST ONCE A WEEK																		2
																								AT LEAST ONCE A MONTH																		3
																								LESS THAN ONCE A MONTH																		4
			[READ RESPONSE OPTIONS]																					NEVER																		5
202			In your everyday life, how often do you usually read any other written materials?																					ALMOST EVERY DAY																		1						202
																								AT LEAST ONCE A WEEK																		2
																								AT LEAST ONCE A MONTH																		3
			[READ RESPONSE OPTIONS]																					LESS THAN ONCE A MONTH																		4
																								NEVER																		5
203			In your everyday life, how often do you usually write anything ?																					ALMOST EVERY DAY																		1						203
																								AT LEAST ONCE A WEEK																		2
																								AT LEAST ONCE A MONTH																		3
			[READ RESPONSE OPTIONS]																					LESS THAN ONCE A MONTH																		4
																								NEVER																		5
204			In your everyday life, how often do you usually calculate prices, costs or budgets?																					ALMOST EVERY DAY																		1						204
																								AT LEAST ONCE A WEEK																		2
																								AT LEAST ONCE A MONTH																		3
			[READ RESPONSE OPTIONS]																					LESS THAN ONCE A MONTH																		4
																								NEVER																		5
205			In your everyday life, how often do you usually calculate fractions, decimals or percentages?																					ALMOST EVERY DAY																		1						205
																								AT LEAST ONCE A WEEK																		2
																								AT LEAST ONCE A MONTH																		3
																								LESS THAN ONCE A MONTH																		4
			[READ RESPONSE OPTIONS]																					NEVER																		5
206			In your everyday life, how often do you usually listen to the radio?																					ALMOST EVERY DAY																		1						206
																								AT LEAST ONCE A WEEK																		2
																								AT LEAST ONCE A MONTH																		3
			[READ RESPONSE OPTIONS]																					LESS THAN ONCE A MONTH																		4
																								NOT AT ALL																		5
207			In your everyday life, how often do you usually watch television?																					ALMOST EVERY DAY																		1						207
																								AT LEAST ONCE A WEEK																		2
																								AT LEAST ONCE A MONTH																		3
			[READ RESPONSE OPTIONS]																					LESS THAN ONCE A MONTH																		4
																								NOT AT ALL																		5
		SECTION 3: RESPONDENT'S SCHOOLING
		QUESTIONS																					RESPONSES																					SKIPS
301			Have you ever attended school?																					YES																		1						301
					[Clarify this does not include Duksi or Madrassa]																			NO																		2		→	401
302			At what age did you start Standard 1?																					AGE																								302
																								[4-14]
																								DON'T KNOW																	88
303			Was the highest level of school you attended: primary OR secondary?																					PRIMARY																		1						303
																								SECONDARY																		2		→	305
304			What is the highest class you completed at primary school?																					STANDARD																				→	306			304
																								[1-8]
																								DID NOT COMPLETE STANDARD 1																		0		→	308
305			What is the highest class you completed at secondary school?																					FORM																				→	306			305
																								[1-4]
																								DID NOT COMPLETE FORM 1																		0		→	306
			[IF 304 < 8 →308]
306			Did you ever take the Kenya Certificate of Primary Education (KCPE)?																					YES																		1						306
																								NO																		2		→	308
307			What were your KCPE marks?																					MARKS																								307
																								[0-888]
																								DON'T KNOW																	888
308			Have you ever attended a trade or vocational school?																					YES																		1						308
																								NO																		2
309			Have you attended school at any time during [the 2015/this] school year?																					YES																		1		→	312			309
																								NO																		2
310			At what age did you stop attending school?																					AGE																								310
																								[4-15]
																								DON'T KNOW																	88
311			What are the reasons you left school when you did?																					SCHOOL ISSUES																								311
																								Waiting for KCPE/KCSE Results																	1
																								Going to new school this term																		2
																								Finished primary school																	3
																								Not selected to secondary school																	4
			[DO NOT READ LIST, CHECK ALL MENTIONED]																					Finished secondary school																	5
																								Not doing well at school																	6
																								Don't like school/rather do something else																	7
																								Problems with/afraid of other students																	8
																								Problems with/afraid of teacher																	9
																								Travel/distance to school																	10
																								Parents/guardian don't want																	11				ALL
																								FINANCIAL/WORK																				→	330
																								Financial/Costs																	12
																								No money for development funds																	13
																								Need to work at home/fields/livestock																	14
																								Need to work/earn money																	15
																								MARRIAGE/BIRTH
																								Marriage																	16
																								Pregnancy																	17
																								Has baby/nursing baby																	18
																								ILLNESS/DEATH
																								Respondent sick/ill																	18
																								Illness of HH member																	19
																								Death of HH member																	20
																								HOUSEHOLD ISSUES
																								Need to look after brothers/sisters																	21
																								OTHER ISSUES
																								Other (specify)____________________																	96
312			What is the name of the school you attend?																																													312
313			Is this a primary or a secondary or vocational school?																					PRIMARY																		1						313
																								SECONDARY																		2		→	315
																								TRADE/VOCATIONAL																		3		→	318
																																										6
314			Is this primary school a community, government, mission, or private formal or private informal school?																					COMMUNITY																		1		→	316			314
																								GOVERNMENT																		2		→	316
																								MISSION																		3		→	316
																								PRIVATE FORMAL																		4		→	316
																								PRIVATE INFORMAL																		5		→	316
315			Is this secondary school a community, government, mission, or private formal or private informal school?																					COMMUNITY																		1		→	317			315
																								GOVERNMENT																		2		→	317
																								MISSION																		3		→	317
																								PRIVATE FORMAL																		4		→	317
																								PRIVATE INFORMAL																		5		→	317
																																													ALL
316			What class in primary school are you attending this year?																					STANDARD																				→	318			316
																								[1-8]
																																													ALL
317			What class in secondary school are you attending this year?																					FORM																				→	318			317
																								[1-4]
318			Do you live at home, at boarding school, or somewhere else to attend school?																					LIVE AT HOME																		1						318
																								BOARDER AT SCHOOL																		2
																								LIVE SOMEWHERE ELSE																		3
319			How do you usually get to school?																					BY FOOT / WALKING																		1			321			319
																								OWN BICYCLE/HOUSEHOLD BICYCLE																		2			321
																								BICYCLE TAXI/BODA BODA																		3			320
																								BUS/MATATU/MINIBUS/OTHER PUBLIC TRANSPORT																		4			320
																								PRIVATE VEHICLE																		5			321
																								OTHER (SPECIFY_____)																	96				321
320			How much fare do you usually pay in total to get to school and back?																					a.	PER DAY																	1						320
																									PER MONTH																	2
																									PER TERM																	3
																								b. KENYA SHILLINGS
																								DON'T KNOW															88888
321			How long does it usually take you to get to school?																					a.		HOURS																						321
																										[0-5]
																								b.		MINUTES
																										[0-59]
																										DON'T KNOW															88
322			During the previous term, how many days of school did you miss?																					DAYS MISSED SCHOOL																								322
																								[1-80]
																								NONE																		0		→	324
																								DON'T KNOW																	88
323			What were the reasons for your absence																					STUDENT SICK/ILL																	1							323
																								YOUNGER BROTHER/SISTER SICK																	2
																								OTHER HOUSEHOLD MEMBER SICK																	3
			[RECORD ALL MENTIONED]																					MARKET DAY																	4
																								NEEDED TO WORK AT HOME																	5
																								NEEDED TO RUN ERRANDS FOR PARENTS																	6
																								UNIFORM DIRTY																	7
																								PROBLEMS WITH/AFRAID OF OTHER STUDENTS																	8
																								PROBLEMS WITH/AFRAID OF TEACHER																	9
																								MENSTRUATION																	10
																								WOULD RATHER DO SOMETHING ELSE																	11
																								WENT TO SEE/WAS WITH BOYFRIEND																	12
																								NEEDED TO WATCH BROTHERS/SISTERS																	13
																								BEREAVEMENT/FUNERAL																	14
																								OTHER (SPECIFY_____)																	96
324			In the past school week, how many days was your school in session?																					DAYS																								324
																								[0-7]
325			In the past school week, how many days did you attend school?																					DAYS																					NAIROBI IF Q114 NOT EQUAL 3 -->			325
																								[0-7]																					330
326			In the past month, have you attended Duksi?																					YES																		1						326
																								NO																		2		→	328
327			When you attended Duksi, how many days per week did you attend, and how many hours each day?																					A. DAYS																								327
																								[0-7]
																								B. HOURS
																								[0-12]
328			In the past month, have you attended Madrassa?																					YES																		1						328
																								NO																		2		→	330
329			When you attended Madrassa, how many days per week did you attend, and how many hours each day?																					A. DAYS																								329
																								[0-7]
																								B. HOURS
																								[0-12]
330			Now I would like to ask about each of the schools and grades you have attended.																					FILL IN SCHOOLING HISTORY SHEET																								330
		SECTION 4: WORK, SAVINGS, AND FINANCIAL LITERACY
		QUESTIONS																					RESPONSES																					SKIPS
401			Yesterday, how much time did you spend doing household chores, such as cooking, cleaning, laundry, collecting firewood, water?																					a.		HOURS																						401
																										[0-24]
																								b.		MINUTES
																										[0-59]
					[IF YESTERDAY WAS FRIDAY, SATURDAY OR SUNDAY, ASK ABOUT THURSDAY]
																										DON'T KNOW															88
402			Aside from your housework, have you done any work in the last seven days?																					YES																		1		→	405			402
																								NO																		2
403			As you know, some girls take up jobs for which they are paid in cash or kind. Others sell things, have a small business or work on the family farm or in the family business. Just to be sure, in the last seven days, have you done any chores or activities for which you got paid or were given something in return (for example food, or other goods)?																					YES																		1		→	405			403
																								NO																		2
404			Aside from your housework, have you done any work or chores or activities for which you were paid in cash or kind in the last one year?																					YES																		1						404
																								NO																		2		→	407
405			How old were you the very first time you did any work or activity for pay, whether you were paid in cash or kind, or have you never done any work for pay?																					AGE																								405
																								[4-15]
																								DON'T KNOW AGE																	88
																								NEVER WORKED FOR PAY																		0			407
406			Now I would like to ask about each of the different kinds of activities or work that you have done in the last one year.																					[FILL IN WORK AND WORK INCOME SHEET]																								406
407			I want to talk about the items that a person might own. Do you personally own or have these items?																					408																								407
																								Who last gave you [ITEM], gave you money to buy this item, or purchased this item for you?
			[READ LIST; IF 'YES' ASK 408]																					USE THE FOLLOWING CODES:
																								[DO NOT READ LIST]
																								SELF- WITH MONEY EARNED																		1
																								MOTHER																		2
																								FATHER																		3
																								GUARDIAN																		4
																								BOYFRIEND																		5
																								HUSBAND																		6
																								SUGAR DADDY																		7
																								MALE FRIEND																		8
																								FEMALE FRIEND																		9
																								OTHER RELATIVE																		10
																								TEACHER																		11
																								OTHER (SPECIFY)																		12
																			YES		NO																	CODE
			a.		A BLANKET														1		2			a.		A BLANKET
			b.		A PAIR OF SHOES														1		2			b.		A PAIR OF SHOES
			c.		SCHOOL UNIFORM														1		2			c.		SCHOOL UNIFORM
			d.		TWO SETS OF CLOTHES (OTHER THAN UNIFORM)														1		2			d.		TWO SETS OF CLOTHES (OTHER THAN UNIFORM)
			e.		A SCHOOL BAG														1		2			e.		A SCHOOL BAG
			f.		SOME JEWELRY														1		2			f.		SOME JEWELRY
			g.		HAIR CLIPS/RIBBONS														1		2			g.		HAIR CLIPS/RIBBONS
			h.		A MOBILE TELEPHONE														1		2			h.		A MOBILE TELEPHONE
			i.		A CLOCK OR A WRIST WATCH														1		2			i.		A CLOCK OR A WRIST WATCH
			j.		A BICYCLE														1		2			j.		A BICYCLE
			Now I am going to ask you several questions about different issues related to your use of any money you earned or money you were given, spending money, and savings. We know that some girls have money to spend and save and others don’t. So, there are no right or wrong answers, just answer as honestly as you can.
409			In the last one year, did you spend any money on your daily needs, other odds and ends, or other expenses?																					YES																		1						409
																								NO																		2		→	412
410			In the last one year, when you spent money on your daily needs, other odds and ends, or other expenses, where did you get that money from?																																				YES			NO						410
																								a.		MOTHER													1			2
																								b.		FATHER													1			2
																								c.		GUARDIAN YOU LIVE WITH													1			2
																								d.		OTHER RELATIVES													1			2
			[RECORD ALL MENTIONED]																					e.		FRIEND													1			2
																								f.		BOYFRIEND													1			2
																								g.		HUSBAND													1			2
																								h.		SUGAR DADDY													1			2
																								i.		STRETCHING MONEY													1			2
																								j.		OWN SAVINGS													1			2
																								k.		SAVINGS GROUP/CHAMA													1			2
																								l.		CASUAL JOBS/CHORES													1			2
																								m.		STEADY JOB													1			2
																								n.		CASH TRANSFERS													1			2
																								o.		SPONSOR													1			2
																								p.		OTHER (SPECIFY________)													1			2
411			Now I would like to ask about each of the things that you might have spent money on.																					FILL IN EXPENSES SHEET																								411
412			In the past six months, have you saved, or put money aside to use at a later time?																					YES																		1						412
																								NO																		2		→	418
413			In total, how many shillings do you currently have saved?																					KENYA SHILLINGS																								413
																								DON'T KNOW															88888
414			How many more shillings would you like to save?																					KENYA SHILLINGS																								414
																								DON'T KNOW															88888						416
415			How long do you think it will take you to save this amount of money?																					a.		YEARS																						415
																										[0-99]
																								b.		MONTHS
																										[0-11]																		→
																								c.		DAYS
																										[0-29]
																										DON'T KNOW															88
416			What are you saving for?																																		YES		NO									416
			[DO NOT READ LIST]
																								a.	EMERGENCIES												1		2
																								b.	PERSONAL ITEMS												1		2
																								c.	HOUSEHOLD EXPENSES												1		2
																								d.	OWN SCHOOL FEES												1		2
																								e.	SCHOOL FEES FOR OTHERS												1		2
																								f.	SCHOOL SUPPLIES												1		2
																								g.	OWN BUSINESS												1		2
																								h.	FAMILY BUSINESS												1		2
																								i.	GENERAL FUTURE USE												1		2
																								j.	AGRICULTURAL INPUTS												1		2
																								k.	MEDICAL EXPENSES FOR SELF												1		2
																								l.	MEDICAL EXPENSES FOR OTHER												1		2
																								m.	TRANSPORT/TRIPS												1		2
																								n.	OTHER (SPECIFY________)												1		2
417			Now I would like to ask about the places where you have saved your money in the last one year.																					FILL IN SAVINGS SHEET																								417
418			Now I’m going to read you a story and then ask you some questions about the story:																																													418
			"Each week, Anna sits down and plans what she will earn and spend in the next week. She writes down all the places where she will get money and all the things she will spend it on. Then she is able to see if she has enough money for all of what she wants to buy."
419			Do you have such a plan?																					YES																		1						419
																								NO																		2		→	422
420			Is your plan written down?																					YES																		1						420
																								NO																		2
421			Would you say that you follow your plan all of the time, some of the time, rarely, or never?																					ALL OF THE TIME																		1						421
																								SOME OF THE TIME																		2
																								RARELY																		3
																								NEVER																		4
422			What would you call that kind of plan?																					BUDGET																		1						422
																								SAVINGS PLAN																		2
																								FINANCIAL GOAL																		3
																								DON'T KNOW/OTHER																		88
423			Now I’m going to read you another story and then ask you some questions about it:																																													423
			'Imani is 17 and and lives with her mother and her younger sister. Her older sister Mary is married and lives in another town, three hours away. Mary just had a baby boy, and Imani is eager to visit her sister. Imani will need to save money for transport and a small gift for the baby. A cute little hat would be perfect! But she can’t take money from her savings because she is saving that money to…
424			What is one of Imani's short term financial goals?																					TRANSPORT TO VISIT HER SISTER																		1						424
																								BUY A GIFT FOR HER NEPHEW																		2
																								START A BUSINESS																		3
																								OTHER																		4
																								DON'T KNOW																		88
425			What is Imani’s long term financial goal?																					TRANSPORT TO VISIT HER SISTER																		1						425
																								BUY A GIFT FOR HER NEPHEW																		2
																								START A BUSINESS																		3
																								OTHER																		4
																								DON'T KNOW																		88
426			What is one formal way of saving your money?																					BANK/BANK ACCOUNT																		1						426
																								SAVINGS ACCOUNT																		2
																								HOMEBANK/UNDER MATTRESS/HOLE																		3
																								BOX/CLOSET																		4
																								WITH A FRIEND																		5
																								WITH A PARENT OR GUARDIAN																		7
																								IN A SAVINGS GROUP/CHAMA																		8
																								SHOPKEEPER																		9
																								INVESTMENTS																		10
																								MPESA																		11
																								DON'T KNOW																		88
427			What is one informal way of saving your money?																					BANK/BANK ACCOUNT																		1						427
																								SAVINGS ACCOUNT																		2
																								HOMEBANK/UNDER MATTRESS/HOLE																		3
																								BOX/CLOSET																		4
																								WITH A FRIEND																		5
																								WITH A PARENT OR GUARDIAN																		7
																								IN A SAVINGS GROUP/CHAMA																		8
																								SHOPKEEPER																		9
																								INVESTMENTS																		10
																								MPESA																		11
																								DON'T KNOW																		88
428			Grace would like to buy a new notebook for the next school term which starts in eight weeks. If the notebook costs KSH 100 and she can save KSH10 each week, will she reach her goal?																					YES																		1						428
																								NO																		2
429			In the situation I described in the previous question, if Grace figured out how much she needed to save each week, and for how many weeks she needed to save in order to reach her goal, what would that be called?																					BUDGET																		1						429
																								SAVINGS PLAN																		2
																								FINANCIAL GOAL																		3
																								DON'T KNOW																		88
430			If Grace discovered that she couldn’t reach her goal with that plan, what changes could she make so she would still reach her goal?																					BUY A CHEAPER NOTEBOOK																		1						430
																								SAVE MORE EACH WEEK																		2
																								GIVE HERSELF LONGER TIME TO REACH HER GOAL																		3
																								OTHER																		4
																								DON'T KNOW																		88
431			Do you agree or disagree with the following statement: “Only people with a lot of money can save”?																					AGREE																		1						431
																								DISAGREE																		2
432			If you could only spend money on one of the following, which would it be?																					SWEETS																		1						432
																								FOOD																		2
																								A NEW DRESS																		3
			[READ ALL OPTIONS]
433			When there are weeks, for example, when you have met all your basic needs and at the end of the week you still have KSH 50 remaining, what do you usually do with that money?																					SAVE/PUT ASIDE FOR FUTURE USE																		1						433
																								BUY SOMETHING EXTRA																		2
																								DON'T KNOW																		88
		SECTION 5: SOCIAL CAPITAL AND NETWORKS
		QUESTIONS																					RESPONSES																					SKIPS
501			Are you a member of any social groups or clubs? For instance, are you a member of …?																					502											503													501
																								When is the last time you attended this club?											Was it a girls only club or mixed girls and boys?
			[READ LIST; IF 'YES' ASK 502 and 503]
																								1 = Within last 7 days
																								2 = Within the last month
																								3 = Within the last one year
																									LAST 7 DAYS			LAST MONTH			IN THE LAST ONE YEAR
																		YES			NO															Girls Only					Mixed
			a.		Gender club													1			2			a.		1			2			3			a.			1			2
			b.		Child rights/Human rights													1			2			b.		1			2			3			b.			1			2
			c.		HIV&AIDS/Health life skills/ Guidance & counseling club													1			2			c.		1			2			3			c.			1			2
			d.		Girl guides/scouts													1			2			d.		1			2			3			d.			1			2
			e.		Sports club													1			2			e.		1			2			3			e.			1			2
			f.		Drama or dancing group													1			2			f.		1			2			3			f.			1			2
			g.		Church group/Muslim group													1			2			g.		1			2			3			g.			1			2
			h.		Any other ______________													1			2			h.		1			2			3			h.			1			2
			[FIRST ASK ALL QUESTIONS FOR MALES AND RECORD ANSWERS IN COLUMN A; THEN RETURN TO ASK ALL QUESTIONS FOR FEMALES AND RECORD ANSWERS IN COLUMN B]
			Now I want to ask about your good friends. What we mean by a good friend is someone you can confide in about personal matters and share important information.
			[FRIENDS: 0-80; RECORD 80 IF MORE THAN 80; RECORD 88 IF DON'T KNOW]																				A.											B.
																							MALES											FEMALES
504			How many good friends do you have who are (MALE/FEMALE)?																																													504
																							[IF = 0 → "FEMALES"]											[IF =A= 0 & B=0 → 509]
505			How many of these (MALE/FEMALE) friends are currently attending school?																																													505
																							[IF = 0 → 'FEMALES']											[IF = A=0 & B=0 → 507]
506			How many of these (MALE/FEMALE) friends are attending your school?																																													506
507			How many of these (MALE/FEMALE) friends are married?																																													507
508			How many of these (MALE/FEMALE) friends have given birth/fathered a child?																																													508
			SOCIAL ASSETS AND SAFETY NETS
			I am going to read you a few more statements and ask if you agree or disagree with them.
509			I have many friends in my neighborhood/community																							AGREE														1								509
																										DISAGREE														2
510			I feel safe walking around in my neighborhood/community during the day																							AGREE														1								510
																										DISAGREE														2
511			I feel safe walking around in my neighborhood/community after dark																							AGREE														1								511
																										DISAGREE														2
512			People in my neighborhood/community trust one another																							AGREE														1								512
																										DISAGREE														2
513			Sometimes, in my every day life, I feel scared that I will be raped																							AGREE														1								513
																										DISAGREE														2
514			I have been touched indecently by a boy or man in the past six months																							AGREE														1								514
																										DISAGREE														2
515			I have been robbed in the past six months while in my neighborhood/community																							AGREE														1								515
																										DISAGREE														2
516			I have been robbed in the past six months while outside my neighborhood/community																							AGREE														1								516
																										DISAGREE														2
517			In my neighborhood/community, boys or men tease me as I go about my day																							AGREE														1								517
																										DISAGREE														2
518			There is a female adult in my community, other than my parents or teacher, who I can turn to if I had a serious problem																							AGREE														1								518
																										DISAGREE														2
			There is a female adult, that is not my mother or teacher, who I meet regularly in my life that I can discuss my problems, joys, and ask questions of.
519																										AGREE														1								519
																										DISAGREE														2
			Q520A																Q520B									Q520C
520			Could you count on the following people if you needed money urgenly?																	Sex									Residence/location (CODE)																			520
																													CODES
			[READ THE LIST. IF NO ON Q520A, GO TO NEXT ITEM, SKIP Q520B, Q520C]																										1	Resides in my household
																													2	Resides in this community
																													3	Resides in neighboring community
																													4	Resides upcountry (rural area)
																				Male Only		Female Only			Both				Male			Female
													YES			NO													CODES			CODES
		A		Parent/guardian									1			2				1		2			3
		B		Sibling									1			2				1		2			3
		C		Relative									1			2				1		2			3
		D		A close friend									1			2				1		2			3
		E		Neighbor									1			2				1		2			3
		F		Boyfriend/husband									1			2				1		2			3
		G		Mentor									1			2				1		2			3
		H		Teacher									1			2				1		2			3
			Q521A																Q521B									Q521C
521			Other than your parent or guardian, could you count on the following people to take you in for the night in case of an emergency?																	Sex									Residence/location (CODE)																			521
																													1	Resides in my household
																													2	Resides in this community
																													3	Resides in neighboring community
			[READ THE LIST. IF NO ON Q521A, GO TO NEXT ITEM, SKIP Q521B, Q521C]																										4	Resides elsewhere/ upcountry (rural area)
																				Male Only		Female Only			Both				Male			Female
													YES			NO													CODES			CODES
		A		Sibling									1			2				1		2			3
		B		Relative									1			2				1		2			3
		C		A close friend									1			2				1		2			3
		D		Neighbor									1			2				1		2			3
		E		Boyfriend/husband									1			2				1
		F		Mentor									1			2				1		2			3
		G		Teacher									1			2				1		2			3
			For each of the following places, please tell me whether you are usually permitted to go to them on your own, only if someone accompanies you, or not at all
522			Local Market																					ON MY OWN																		1						522
																								IF SOMEONE ACCOMPANIES ME																		2
																								NOT AT ALL																		3
																								NEVER GO THERE																		9
523			Local Health Clinic																					ON MY OWN																		1						523
																								IF SOMEONE ACCOMPANIES ME																		2
																								NOT AT ALL																		3
																								NEVER GO THERE																		9
524			Homes of friends in my neighborhood																					ON MY OWN																		1						524
																								IF SOMEONE ACCOMPANIES ME																		2
																								NOT AT ALL																		3
																								NEVER GO THERE																		9
525			School																					ON MY OWN																		1						525
																								IF SOMEONE ACCOMPANIES ME																		2
																								NOT AT ALL																		3
																								NEVER GO THERE																		9
526			Work/Business																					ON MY OWN																		1						526
																								IF SOMEONE ACCOMPANIES ME																		2
																								NOT AT ALL																		3
																								NEVER GO THERE																		9
527			Youth Group/Girls Group																					ON MY OWN																		1						527
																								IF SOMEONE ACCOMPANIES ME																		2
																								NOT AT ALL																		3
																								NEVER GO THERE																		9
		I want you to think about your most recent weekday, from Monday through Friday, that was not a public holiday or a school holiday and try to recall the different activities you did on that day. Tell me about the different activities you did and how long you spent on them.
528																																																528
				[RECORD HOW MANY HOURS SHE SPENT ON VARIOUS ACTIVITIES DURING THE LAST COMPLETE WEEKDAY – NOT SATURDAY OR SUNDAY OR HOLIDAY.]
																								ACTIVITY														NUMBER OF HOURS
																								a. In school
																								b. Unpaid work at home (e.g. cooking, cleaning, washing clothes)
																								c. Unpaid work outside the home (e.g. going to the market, fetching water)
																								d. Paid wage work/ paid work for others/In own business
																								e. Leisure time (chatting with friends, drinking tea/coffee with friends, reading, watching TV
																								f. Church/mosque/praying/duksi/madrassa
																								g. TOTAL HOURS [CHECK NOT MORE THAN 24]
		SECTION 6: SELF-EFFICACY, LOCUS OF CONTROL, AND GENDER ATTITUDES
		QUESTIONS																					RESPONSES																					SKIPS
		SELF-EFFICACY
			Now, I am going to read you some statements, please tell me if you agree or disagree with them.
601			I can always manage to solve difficult problems if I try hard enough.																					AGREE																		1						601
																								DISAGREE																		2
602			If someone is against me, it is difficult for me to find ways to get what I want.																					AGREE																		1						602
																								DISAGREE																		2
603			It is difficult for me to focus on my aims and accomplish my goals.																					AGREE																		1						603
																								DISAGREE																		2
604			I am confident that I could handle unexpected events very well.																					AGREE																		1						604
																								DISAGREE																		2
605			Because of the help I can get, I know how to manage unexpected situations.																					AGREE																		1						605
																								DISAGREE																		2
606			I can solve most problems if I make the necessary effort.																					AGREE																		1						606
																								DISAGREE																		2
607			I can remain calm when facing difficulties because I can rely on my own abilities.																					AGREE																		1						607
																								DISAGREE																		2
608			When I face a problem, it is difficult for me to find a solution.																					AGREE																		1						608
																								DISAGREE																		2
609			If I am in trouble, I can usually think of a solution.																					AGREE																		1						609
																								DISAGREE																		2
610			I can usually handle any situation that comes my way.																					AGREE																		1						610
																								DISAGREE																		2
		LOCUS OF CONTROL
			Now, I am going to read you two statements at a time, please tell me which of the two statements best reflects how you feel about yourself.
611			A.	What happens to me is my own doing.																				SELECTED STATEMENT A																		1						611
																								SELECTED STATEMENT B																		2
			B.	Sometimes I feel that I don’t have enough control over the direction my life is taking.
612			A.	It is not always wise to plan too far ahead because many things turn out to be a matter of good or bad fortune.																				SELECTED STATEMENT A																		1						612
																								SELECTED STATEMENT B																		2
			B.	When I make plans, I am almost certain that I can make them work.
613			A.	Many times I might just as well decide what to do by trying my luck.																				SELECTED STATEMENT A																		1						613
																								SELECTED STATEMENT B																		2
			B.	In my case getting what I want has little or nothing to do with luck.
614			A.	Many times I feel that I have little influence over the things that happen to me.																				SELECTED STATEMENT A																		1						614
																								SELECTED STATEMENT B																		2
			B.	It is impossible for me to believe that chance or luck plays an important role in my life.
			MONEY MANAGEMENT
			Now, I am going to read you some statements, please tell me if you agree or disagree with them.
615			You feel you make good decisions concerning how to manage your money.																					AGREE																		1						615
																								DISAGREE																		2
616			Males are better at managing money than females.																					AGREE																		1						616
																								DISAGREE																		2
617			Fathers in the family should decide on how family money is spent.																					AGREE																		1						617
																								DISAGREE																		2
			GENDER ATTITUDES
618			It is as important for girls to complete secondary school as it is for boys.																					AGREE																		1						618
																								DISAGREE																		2
619			When a family cannot afford to send all children to school, it is better to send boys than girls.																					AGREE																		1						619
																								DISAGREE																		2
620			When a husband and wife disagree about the number of children to have, the husband's opinion matters more.																					AGREE																		1						620
																								DISAGREE																		2
621			A 16-year old girl should get married when she finds an appropriate partner, even if she is still in school.																					AGREE																		1						621
																								DISAGREE																		2
622			Girls are as intelligent as boys.																					AGREE																		1						622
																								DISAGREE																		2
		SECTION 7: SELF-REPORTED HEALTH
		QUESTIONS																					RESPONSES																					SKIPS
		HEALTH STATUS
					1			2			3			4			5			6			7			8			9			1	0
				Very bad																											Very good
					1			2			3			4			5			6			7			8			9			1	0
701			Overall, how would you rate your health in the last one year?																					RECORD CLOSEST NUMBER FROM HEALTH SCALE [1-10]																								701
			[SHOW THE RESPONDENT THE "HEALTH STATUS" DIAGRAM AND EXPLAIN:]
			For example, if this end of the line [SHOW #1] means lots of health problems like serious diarrhea and really bad fevers, and this end [SHOW #10] means no health problem at all, where would you place yourself?
702			Overall, how would you rate your health in the past month?																					RECORD CLOSEST NUMBER FROM HEALTH SCALE [1-10]																								702
			[REPEAT EXPLANATION AS IN 701]
703			Have you had any health problems in the past month?																																													703
			[READ OPTIONS]																																				YES			NO
			a.		Fever																			a.		FEVER													1			2
			b.		Night sweat																			b.		NIGHT SWEAT													1			2
			c.		Rapid weight loss																			c.		WEIGHT LOSS													1			2
			d.		Recurring diarrhea (>3 days)																			d.		DIARRHEA													1			2
			e.		Recurring coughing or shortness of breath (>3 days)																			e.		COUGHING													1			2
			f.		Recurring vomiting (>3 days)																			f.		VOMITING													1			2
			g.		Recurring fatigue/weakness (>3 days)																			g.		FATIGUE													1			2
704			Many different factors can prevent girls from getting medical advice or treatment for themselves. When you are sick and want to get medical advice or treatment, is each of the following a big problem or not?																																													704
				[READ THE LIST]																																		BIG PROBLEM
																																							YES			NO
			a.		Getting permission to go?																			a.		PERMISSION													1			2
			b.		Getting money needed for treatment?																			b.		MONEY													1			2
			c.		The distance to the health facility?																			c.		DISTANCE													1			2
			d.		Having to take transport?																			d.		TRANSPORT													1			2
			e.		Not wanting to go alone?																			e.		GO ALONE													1			2
			f.		Concern that there may not be a female health provider?																			f.		NO FEMALE PROVIDER													1			2
			g.		Concern that there may not be any health provider?																			g.		NO PROVIDER													1			2
			h.		Concern that there may be no drugs available?																			h.		NO DRUGS													1			2
705			In the past six months, did you go to a health facility to get any type of health services?																					YES																		1						705
																								NO																		2		→	801
			Which of the following health facilities did you visit in the past six months?																					PUBLIC HOSPITAL																		1
706																								PRIVATE HOSPITAL																		2						706
																								MISSION HOSPITAL																		3
																								PUBLIC HEALTH CLINIC																		4
						[Read the list, Check all that apply]																		PRIVATE HEALTH CLINIC																		5
																								MISSION HEALTH CLINIC																		6
																								NGO CLINIC																		7
																								TRADITIONAL HEALER																		8
																								PHARMACY																		9
																								OTHER (SPECIFY________)																		10
																								SERVICE CODES
707			Please tell me which health services you received during those visits?																					a. GENERAL HEALTH/ SICKNESS																		1						707
																								b. FAMILY PLANNING																		2
																								c. PREGNANCY TEST																		3
										[RECORD ALL MENTIONED]														d. ANTENATAL CARE																		4
																								e. HIV TESTING																		5
																								f. HIV CARE/TREATMENT																		6
																								g. STI TESTING (NON-HIV)																		7
																								h. STI CARE/TREATMENT ( NON-HIV)																		8
																								i. CHILD HEALTH/SICKNESS																		9
																								j. DELIVERY																		10
																								k. POSTNATAL CARE																		11
																								l. OTHER REPRODUCTIVE HEALTH SERVICES
																																										12
																								m. PHARMACY/VITAMINS/MEDICINE																		13
																								o. OTHER (SPECIFY) ________________________________																		14
		SECTION 8. MARRIAGE & SEXUAL BEHAVIOR
		QUESTIONS																					RESPONSES																					SKIPS
801			Are you currently married?																					YES																		1			806			801
																								NO																		2		→
802			Have you ever been married?																					YES																		1			805			802
																								NO																		2		→
803			Have you ever lived with a boyfriend?																					YES																		1		→	806			803
																								NO																		2		→
804			At what age do you expect get married?																					AGE																					F1			804
																								[10-50]
																								DON'T KNOW																	88
																								DON'T EXPECT TO GET MARRIED																	98
																																												→
805			Are you currently married, seperated, divorced or widowed?																					MARRIED/LIVING WITH PARTNER																		1						805
																								SEPERATED																		2
																								DIVORCED																		3
																								WIDOWED																		4
806			When you first got married/started living with your boyfriend, were you attending school?																					YES																		1						806
																								NO																		2
			Now I would like you to think back to all of your relationships. How many times have you been married or lived with someone as if married?																					NUMBER OF TIMES
807																																																807
			[READ:] Now I would like to ask you some questions about your marriage(s) or the time(s) you lived together with someone as if married, starting with the first person you ever married/lived with.
																							1st marriage							2nd marriage							3rd marriage
808			Name of spouse or partner:																																													808
809			What age were you when you first married or started living with [NAME]?																																													809
																					AGE
																					DON'T KNOW				88							88							88
810			Compared to your age, how old is [NAME]?																																													810
																			YOUNGER THAN YOU		1					1							1							1
																			ABOUT THE SAME AGE		2					2							2							2
																			1-4 YEARS OLDER		3					3							3							3
																			5-9 YEARS OLDER		4					4							4							4
																			10 OR MORE YEARS OLDER		5					5							5							5
																			DON'T KNOW		88				88							88							88
811			What is the highest class that [NAME]'s completed?																																													811
						CLASS
						[1-12]
						HIGHER THAN SECONDARY															13							13							13							13
						DID NOT COMPLETE CLASS 1															0							0							0							0
						DON'T KNOW															88							88							88							88
812			Did [NAME] or his family promise to make a payment to your family when you got married?																																													812
																			YES		1					1							1							1
																			NO		2					2							2							2				→	815
																			DON'T KNOW		88				88							88							88					→	815
813			How much was promised in total?																																													813
			[READ LIST. ASK RESPONDENT TO ESTIMATE. CODE 88 FOR DON'T KNOW]
																					a. SHILLINGS		a.							a.							a.
																					b. CATTLE		b.							b.							b.
																					c. GOATS/SHEEP		c.							c.							c.
																					d. POULTRY		d.							d.							d.
																					e. CAMEL		e.							e.							e.
																					e. OTHER		e.							e.							e.
																					(SPECIFY OTHER)
																DON'T KNOW										88								88						88
814			How much has been paid so far?																																													814
																			NONE		0					0							0							0
																			SOME		1					1							1							1
																			MOST		2					2							2							2
																			ALL		3					3							3							3
															DON'T KNOW						88					88							88							88
815			Was [NAME] chosen for you, or did you choose each other?																																													815
																			CHOSE EACH OTHER		1					1							1							1
																			CHOSEN BY SOMEONE ELSE		2					2							2							2
																			CHOSEN BY ME AND SOMEONE ELSE		3					3							3							3
816			Did you marry [NAME] because you were pregnant?																																													816
																			YES		1					1							1							1
																			NO		2					2							2							2
817			What type(s) of marriage ceremony did you have with [NAME]?																																													817
			[CIRCLE ALL THAT APPLY]
																			NONE (LIVING TOGETHER)		0					0							0							0
																			RELIGIOUS		1					1							1							1
																			TRADITIONAL		2					2							2							2
																			CIVIL		3					3							3							3
																			OTHER		4					4							4							4
																			(SPECIFY OTHER)
818			After your marriage to [NAME], where did you and your spouse first live?																																													818
																			SAME COMMUNITY/VILLAGE AS YOUR FAMILY		1					1							1							1
																			SAME COMMUNITY/VILLAGE AS SPOUSE'S FAMILY		2					2							2							2
																			SAME /COMMUNITYVILLAGE AS BOTH FAMILIES		3					3							3							3
																			OTHER LOCATION		4					4							4							4
819			At the time of your marriage to [NAME], did both of your families approve of the marriage?																																													819
																			BOTH FAMILIES APPROVED		1					1							1							1
																			ONLY MY FAMILY APPROVED		2					2							2							2
																			ONLY MY SPOUSE'S FAMILY APPROVED		3					3							3							3
																			NEITHER FAMILY APPROVED		4					4							4							4
820			Before you got married to [NAME], did you …?																																													820
																										YES		NO					YES		NO					YES		NO
			a.		Talk to [NAME] about how to prevent HIV?																			a.		1		2			a.		1		2			a.		1		2
			b.		Get tested for HIV?																			b.		1		2			b.		1		2			b.		1		2
			c.		Share your HIV status with [NAME]?																			c.		1		2			c.		1		2			c.		1		2
			d.		Know [NAME]'s HIV status?																			d.		1		2			d.		1		2			d.		1		2
			e.		Talk to [NAME] about being faithful?																			e.		1		2			e.		1		2			e.		1		2
			f.		Talk to [NAME] about condoms?																			f.		1		2			f.		1		2			f.		1		2
821			Are you still married/living together as if married with [NAME]?																																													821
																			YES		1					1							1							1				→	824
																			NO		2					2							2							2
822			Did you separate or become divorced or widowed from [NAME]?																																													822
																			SEPARATED		1					1							1							1
																			DIVORCED		2					2							2							2
																			WIDOWED		3					3							3							3				→	F1
823			Why did your marriage to [NAME] end?																																													823
			[DO NOT READ OPTIONS]
																			INFIDELITY		1					1							1							1
																			ABANDONED BY [NAME]		2					2							2							2
																			DISAGREEMENT/FIGHTING		3					3							3							3
																			FINANCIAL TROUBLE		4					4							4							4					ALL
																			FAMILY PRESSURE		5					5							5							5				→	F1
																			POLYGYNY		6					6							6							6
																			LACK OF CHILDREN		7					7							7							7
																			OTHER ___________________		8					8							8							8
824			Does [NAME] reside in the household in which you live?																																													824
																			YES		1					1							1							1
																			NO		2					2							2							2				→	827
825			Does [NAME] ever spend the night away from your village/area?																																													825
																			YES		1					1							1							1
																			NO		2					2							2							2				→	827
																			DON'T KNOW		88				88							88							88					→	827
826			How long was [NAME] away from your village/area during the last one year?																																													826
																					a. DAYS		a.							a.							a.
																					b. WEEKS		b.							b.							b.
																					c. MONTHS		c.							c.							c.
																					DON'T KNOW				88							88							88
827			Does [NAME] have other wives?																																													827
																			YES		1					1							1							1
																			NO		2					2							2							2
																			DON'T KNOW		88				88							88							88
828			Now I would like to ask you questions about some other aspects of your relationship with [NAME]. I know that some of these questions are very personal. Let me assure you that your answers are completely confidential and will not be told to anyone. I am going to read a series of statement about relationships between husbands and wives and I want you to tell me if it applies to your relationship wi…																																													828
																										YES		NO					YES		NO					YES		NO
			a.		[NAME] is/was jealous or angry if you talk to other boys/men.																			a.		1		2			a.		1		2			a.		1		2
			b.		[NAME] frequently accuses/accused you of being unfaithful.																			b.		1		2			b.		1		2			b.		1		2
			c.		[NAME] permits/permitted you to meet your female friends.																			c.		1		2			c.		1		2			c.		1		2
			d.		[NAME] tries/tried to limit contact with your family.																			d.		1		2			d.		1		2			d.		1		2
			e.		[NAME] insists/insisted on knowing where you are at all times.																			e.		1		2			e.		1		2			e.		1		2
			f.		[NAME] trusts/trusted you with money.																			f.		1		2			f.		1		2			f.		1		2
F1		[FOR WAJIR - IF Q802=2 & Q803=2 (NEVER MARRIED/COHABITED) →901]																																											901			F1
		SEXUAL BEHAVIOR
		QUESTIONS																					RESPONSES																					SKIPS
829			How old were you when you had sexual intercourse for the very first time?																																													829
																								NEVER HAD SEXUAL INTERCOURSE																		0		→	901
																								AGE IN YEARS [5-14]
																								DON'T KNOW																	88
830			The first time you had sexual intercourse, were you still attending school?																					YES																		1						830
																								NO																		2
																								DON'T KNOW/DON'T REMEMBER																	88
																																													WAJIR
831			What was your relationship to the first person with whom you had sexual intercourse?																					HUSBAND																		1			835			831
																								BOYFRIEND																		2
					[DO NOT READ OPTIONS]																			"SUGAR DADDY"																		3
																								CASUAL ACQUAINTANCE																		4
																								RELATIVE																		5
																								TEACHER																		6
																								STRANGER																		7
																								SOMEONE ELSE																		8
832			Was the person you first had sexual intercourse with older than you, younger than you, or about the same age as you?																					OLDER																		1						832
																								YOUNGER																		2		→	834
																								ABOUT THE SAME AGE																		3		→	834
																								DON'T KNOW/DON'T REMEMBER																	88			→	834
833			How many years older than you was this person?																					NUMBER OF YEARS OLDER																								833
																																			DON'T KNOW						88
834			The first time you had sexual intercourse, was a condom used?																					YES																		1						834
																								NO																		2
																								DON'T KNOW/DON'T REMEMBER																	88
																																													WAJIR
835			The first time you had sex did you want to have sex, not want to have sex, or you were unsure if you wanted to have sex?																					WANTED TO HAVE SEX																		1			901			835
																								DID NOT WANT TO HAVE SEX																		2			901
																								UNSURE																		3			901
836			Now I would like to ask you some questions about your recent sexual activity. When was the last time you had sexual intercourse?																					TODAY/LESS THAN A WEEK AGO																		1						836
																								A WEEK OR MORE AGO																		2		→	839
																								A MONTH OR MORE AGO																		3		→	839
																								A YEAR OR MORE AGO																		4		→	839
837			In the last week, how many times did you have sex?																					TIMES HAD SEX [1-35]																								837
																								DON'T KNOW																	88
838			Of those times you had sex in the last week, how many times did you use a condom?																					TIMES USED CONDOM [1-35]																								838
																								DID NOT USE CONDOM																		77
					[Consistency check: Maximum = Q837]																			DON'T KNOW																	88
839			What was your relationship to the last person with whom you had sexual intercourse?																					HUSBAND																		1						839
																								BOYFRIEND																		2
																								"SUGAR DADDY"																		3
																								CASUAL ACQUAINTANCE																		4
																								RELATIVE																		5
																								TEACHER																		6
																								STRANGER																		7
																								SOMEONE ELSE																		8
840			Was the person you last had sexual intercourse with older than you, younger than you, or about the same age as you?																					OLDER																		1						840
																								YOUNGER																		2		→	842
																								ABOUT THE SAME AGE																		3		→	842
																								DON'T KNOW/DON'T REMEMBER																	88			→	842
841			How many years older than you was this person?																					NUMBER OF YEARS OLDER																								841
																																			DON'T KNOW						88
842			The last time you had sexual intercourse, was a condom used?																					YES																		1						842
																								NO																		2
																								DON'T KNOW/DON'T REMEMBER																	88
843			On average, how often did you use a condom every time you had sexual intercourse with this person in the last one year?																					ALWAYS																		1						843
																								SOMETIMES																		2
																								NEVER																	3
844			In total, with how many different people have you had sexual intercourse in the last six months?																					NUMBER OF PARTNERS IN LAST 6 MONTHS [1-35]																								844
																								DON'T KNOW																	88
				I will now read a list of different profiles of people and I want you to tell me if you have ever had sex with such a person.
845																																								YES		NO						845
																								A. A TOURIST OF FOREGNER																1		2
																								B. AN EMPLOYER OF YOURS																1		2
																								C. A PERSON 10 OR MORE YEARS OLDER THAN YOU																1		2
						[READ THE LIST]																		D. A TEACHER OF YOURS																1		2
																								E. A PERSON WHO PAID YOU FOR SEX																1		2
																								F. A PERSON WHO IS MARRIED TO SOMEONE ELSE																1		2
																								G. NONE OF THE ABOVE																1		2
846			For the following questions, please think about your own experiences and tell me if you agree or disagree with the following about yourself.																																													846
847			You have not always been able to use condoms when you wanted to.																					AGREE																		1						847
																								DISAGREE																		2
848			You have had sex with a person in exchange for protection or a place to stay.																					AGREE																		1						848
																								DISAGREE																		2
849			You have had sex with a person in exchange for him paying rent for you.																					AGREE																		1						849
																								DISAGREE																		2
850			You have had sex at times when you did not want to.																					AGREE																		1						850
																								DISAGREE																		2
851			In the past six months, have you had sex with someone because you needed or thought you would get any of the following?																																									NO				851
																																								YES		NO		2
																										a.		Food												1		2		2
																										b.		Shelter/a place to stay												1		2		2
																										c.		School fees												1		2
																										d.		Money												1		2
																										e		Anything else												1		2
		SECTION 9: REPRODUCTIVE HEALTH KNOWLEDGE AND CONTRACEPTION
		QUESTIONS																					RESPONSES																					SKIPS
901			At what age did you begin getting your menstrual period?																							AGE																						901
																										[4-15]
																										DON'T KNOW																	88
																										HAS NOT BEGUN MENSTRUATING																	77
902			From one menstrual period to the next, are there certain days when a woman is more likely to become pregnant if she has sexual relations?																					YES																		1						902
																								NO																		2		→	904
																								DON'T KNOW																	88			→	904
903			Is this time just before her period begins, during her period, right after her period has ended, or two weeks after her period?																					JUST BEFORE HER PERIOD BEGINS																		1						903
																								DURING HER PERIOD																		2
																								RIGHT AFTER HER PERIOD ENDS																		3
																								HALFWAY BETWEEN TWO PERIODS																		4
																								OTHER																		6
																								DON'T KNOW																	88
904			Now I would like to talk about family planning – the various ways or methods that a couple can use to delay or avoid a pregnancy.																															[IF Q802=2 & Q803=2 & Q829=0] → F2														904
																																													F2
			Which ways or methods have you heard about?																																905
																																			Have you ever used [METHOD]?
			[FOR METHODS NOT MENTIONED SPONTANEOUSLY, ASK:
			Have you heard of (METHOD)?]
			a.		PILL: Women can take a pill every day to avoid becoming pregnant.																			YES, SPONT								1			YES							1
																								YES, RECOG								2			NO							2
																								NO								3
			b.		IUD: Women can have a loop or coil placed inside them by a doctor or a nurse.																			YES, SPONT								1			YES							1
																								YES, RECOG								2			NO							2
																								NO								3
			c.		INJECTABLES: Women can have an injection by a health provider that stops them from becoming pregnant for one or more months.																			YES, SPONT								1			YES							1
																								YES, RECOG								2			NO							2
																								NO								3
			d.		IMPLANTS: Women can have several small rods placed in their upper arm by a doctor or nurse which can prevent pregnancy for one or more years.																			YES, SPONT								1			YES							1
																								YES, RECOG								2			NO							2
																								NO								3
			e.		MALE CONDOM: Men can put a rubber sheath on their erect penis before sexual intercourse.																			YES, SPONT								1			YES							1
																								YES, RECOG								2			NO							2
																								NO								3
			f.		FEMALE CONDOM: Women can place a thin, transparent rubber in their vagina before sexual intercourse.																			YES, SPONT								1			YES							1
																								YES, RECOG								2			NO							2
																								NO								3
			g.		RHYTHM METHOD: Every month that a woman is sexually active she can avoid pregnancy by not having sexual intercourse on the days of the month she is most likely to get pregnant.																			YES, SPONT								1			YES							1
																								YES, RECOG								2			NO							2
																								NO								3
			h.		WITHDRAWAL: Men can pull out their penis from the vagina before ejaculation.																			YES, SPONT								1			YES							1
																								YES, RECOG								2			NO							2
																								NO								3
			i.		EMERGENCY CONTRACEPTION: As an emergency measure, women can take pills up to three days after having unprotected sex to avoid getting pregnant. These pills are also called "morning-after pills".																			YES, SPONT								1			YES							1
																								YES, RECOG								2			NO							2
																								NO								3
			[IF Q802=2 & Q803=2 & Q829=0 (NEVER MARRIED/COHABITED & NEVER HAD SEX) → Q1101]
F2																																													1101			F2
		SECTION 10: PREGNANCY AND BIRTHS
		QUESTIONS																					RESPONSES																					SKIPS
1001			Now I would like to ask you about all the births you have had during your life. Have you ever given birth?																					YES																		1			1003			1001
																								NO																		2		→
1002			Have you ever given birth to a boy or girl who was born alive but later died?																					YES																		1						1002
																								NO																		2			1004
1003			How many births have you had in total during your life?																					TOTAL BIRTHS																								1003
																								[1-5]
1004			Are you pregnant now?																					YES																		1						1004
																								NO																		2		→	1007
																								UNSURE/DON'T KNOW																	88			→	1007
1005			How many months pregnant are you?																					MONTHS																								1005
																								[0-10]
			[RECORD NUMBER OF COMPLETED MONTHS]																					DON'T KNOW																	88
1006			At the time you became pregnant, did you want to become pregnant then, did you want to wait until later, or did you not want the pregnancy at all?																					THEN																		1						1006
																								LATER																		2
																								NOT AT ALL																		3			F3
1007			Sometimes a girl becomes pregnant when she does not want to be. Have you ever been pregnant when you did not want to be?																					YES																		1						1007
																								NO																		2
F3			[IF ALL OF 1001, 1002, 1004, AND 1007 = NO → 1015]																																													F3
1008			Have you ever had a pregnancy that miscarried, or ended in a stillbirth?																					YES																		1						1008
																								NO																		2
1009			When you found out you were pregnant for the very first time, were you still attending school?																					YES																		1						1009
																								NO																		2
1010			When you found out you were pregnant for the very first time, were you single, engaged or married?																					SINGLE																		1						1010
																								ENGAGED																		2
																								MARRIED																		3
			[IF 1004 = 1 → ASK CURRENT PREGNANCY FOR Q1011-1014]
F4			[IF 1001 = 1 OR 1002 = 1 OR 1007 = 1 → ASK LAST PREGNANCY FOR Q1011-1014]																																													F4
																								CURRENT PREGNANCY											LAST PREGNANCY
1011			Now I would like to ask some questions about your [CURRENT/LAST] pregnancy.																					DOCTOR							11				DOCTOR						11							1011
																								CLINICAL OFFICER							12				CLINICAL OFFICER						12
			Have you seen/did you see anyone for antenatal care for this pregnancy?																					NURSE/MIDWIFE							13				NURSE/MIDWIFE						13
																								TRADITIONAL BIRTH											TRADITIONAL BIRTH
			IF YES:																						ATTENDANT						21					ATTENDANT					21
			Whom did you see?																					OTHER							96				OTHER						96
			Probe: Anyone else?																					NO ONE							97				NO ONE						97			→	1016
			[RECORD ALL MENTIONED, IF NONE, RECORD 'NO ONE']
1012			Where did you receive antenatal care for this pregnancy?																					YOUR HOME							11				YOUR HOME						11			→	1014			1012
																								OTHER HOME							12				OTHER HOME						12			→	1014
																								GOVT. HOSPITAL							21				GOVT. HOSPITAL						21
			Probe: Anywhere else?																					GOVT. HEALTH											GOVT. HEALTH
																									CENTER						22					CENTER					22
			[RECORD ALL MENTIONED]																					GOVT. HEALTH											GOVT. HEALTH
																									POST						23					POST					23
																								OTHER PUBLIC							26				OTHER PUBLIC						26
																								PVT. HOSPITAL/											PVT. HOSPITAL/
																									CLINIC						31					CLINIC					31
																								MISSION HOSPITAL/											MISSION HOSPITAL/
																									CLINIC						32					CLINIC					32
																								OTHER PRIVATE							36				OTHER PRIVATE						36
																								OTHER							96				OTHER						96
1013			What is/are the name of the place(s) where you receive antenatal care?																																													1013
1014			How many times did you/have you receive antenatal care during this pregnancy?																					NUMBER OF TIMES											NUMBER OF TIMES													1014
																								[1-20]											[1-20]
																								DON'T KNOW							88				DON'T KNOW						88
1015			Are you currently trying to get pregnant?																					YES																		1			1019			1015
																								NO																		2		→
																								CURRENTLY PREGNANT																		3		→	1019
1016			Are you currently doing something or using any method to delay or avoid getting pregnant?																					YES																		1						1016
																								NO																		2		→	1019
																								CURRENTLY PREGNANT																		3		→	1019
1017			Which method are you using?																																					YES		NO						1017
			[RECORD ALL MENTIONED]																					a.		PILL														1		2
																								b.		IUD														1		2
																								c.		INJECTABLES														1		2
																								d.		IMPLANTS														1		2
																								e.		MALE CONDOM														1		2
																								f.		FEMALE CONDOM														1		2
																								g.		RHYTHM METHOD														1		2
																								h.		WITHDRAWAL														1		2
																								i.		BREASTFEEDING/ LACTATIONAL AMENORRHEA														1		2
																								j.		ABSTINENCE														1		2
																								k.		OTHER (SPECIFY_________)														1		2
1018			[ASK IF ANSWER YES TO PILL, IUD, INJECTABLES, IMPLANTS, MALE CONDOM OR FEMALE CONDOM IN 1017]																					GOVT. HOSPITAL																	11							1018
																								GOVT. HEALTH CENTER																	12
																								HEALTH POST																	13
			Where did you obtain [CURRENT METHOD] the last time?																					OTHER PUBLIC																	16
																								PRIVATE HOSPITAL/SURGERY																	21				ALL
																								MISSION HOSPITAL/CLINIC																	22			→	1101
																								PHARMACY																	23
																								PRIVATE DOCTOR																	24
																								OTHER PRIVATE MEDICAL																	26
																								SHOP																	31
																								CHURCH																	32
																								FRIEND/RELATIVE																	33
																								OTHER (SPECIFY______________)																	96
1019			Do you know of a place where you can obtain a method of family planning?																					YES																		1						1019
																								NO																		2		→	1101
1020			Where is that?																					GOVT. HOSPITAL																	11							1020
			Any other place?																					GOVT. HEALTH CENTER																	12
																								HEALTH POST																	13
			[RECORD ALL MENTIONED]																					OTHER PUBLIC																	16
																								PRIVATE HOSPITAL/SURGERY																	21
																								MISSION HOSPITAL/CLINIC																	22
																								PHARMACY																	23
																								PRIVATE DOCTOR																	24
																								OTHER PRIVATE MEDICAL																	26
																								SHOP																	31
																								CHURCH																	32
																								FRIEND/RELATIVE																	33
																								OTHER ______________																	96
																												SPECIFY
1021			If you were interested in obtaining family planning, do you feel it would be easy, difficult or not possible to go to a place where you can obtain family planning?																					EASY																		1						1021
																								DIFFICULT																		2
																								NOT POSSIBLE																		3
																								DON'T KNOW																	88
		SECTION 11: NUTRITION
		QUESTIONS																					RESPONSES																					SKIPS
1101			Now I would like to ask you about (other) liquids or foods that you may have had yesterday during the day or at night. I am interested in whether you had the item even if it was combined with other foods. Did you drink (eat):																																													1101
																								RESPONSE
																																					YES		NO			DK
																																					1		2			88
			a.		Any foods made from grains, like maize, rice, wheat, porridge, sorguhm or other local grains																			a. GRAINS
			b.		Pumpkin, yellow yams, butternut, carrots or yellow sweet potatoes																			b. RED-YELLOW VEGETABLES													1		2			88
			c.		Any other food made from roots or tubers, like white potatoes, arrowroot, cassava or other roots or tubers?																			c. ROOTS, TUBERS.													1		2			88
			d.		Any green leafy vegetables?																			d. GREEN LEAFY VEGETABLES													1		2			88
			e.		Mango, pawpaw, guava?																			e. MANGO, PAWPAW, GUAVA													1		2			88
			f.		Any other fruits and vegetables like bananas, apples, green beans, avocados, tomatoes, oranges,pineapples,passion fruit																			f. OTHER FRUITS													1		2			88
			g.		Meat, chicken, fish, liver, kidney, blood, termites, sea food or eggs?																			g. MEAT, CHICKEN, FISH, EGGS													1		2			88
			h.		Any food made from legumes, e.g. lentils, beans, soybeans, pulse or pea nuts?																			h. BEANS, PULSES													1		2			88
			i.		Sour milk, cheese, or yoghurt?																			i. SOUR MILK, CHEESE													1		2			88
			j.		Any oil, fats, blue band or butter, or foods made with any of these?																			j. OILS, FATS													1		2			88
			k.		Any sugary foods such as chocolates, sweets, candies, pastries, cakes, or biscuits?																			k. SUGARY FOODS			1		2			88					1		2			88
			l.		Any other solid or semi-solid food?																			l. ANY OTHER SOLID OR MUSHY FOOD													1		2			88
1102			Do you have the following items in your household?																																													1102
																																					YES		NO			DK
			a.		Salt																			a.		SALT											1		2			88
			b.		Sugar																			b.		SUGAR											1		2			88
		SECTION 12: HIV/AIDS AND OTHER STIs
		QUESTIONS																					RESPONSES																					SKIPS
1201			Now I would like to talk about something else. Have you ever heard of an illness called AIDS?																					YES																		1						1201
																								NO																		2		→	1301
1202			Can people reduce their chances of getting the AIDS virus by having just one uninfected sex partner who has no other sex partners?																					YES																		1						1202
																								NO																		2
																								DON'T KNOW																	88
1203			Can people get the AIDS virus from mosquito bites?																					YES																		1						1203
																								NO																		2
																								DON'T KNOW																	88
1204			Can people reduce their chance of getting the AIDS virus by using a condom every time they have sex?																					YES																		1						1204
																								NO																		2
																								DON'T KNOW																	88
1205			Can people get the AIDS virus by sharing food with a person who has AIDS?																					YES																		1						1205
																								NO																		2
																								DON'T KNOW																	88
1206			Can people reduce their chance of getting the AIDS virus by not having sexual intercourse at all?																					YES																		1						1206
																								NO																		2
																								DON'T KNOW																	88
1207			Can people get the AIDS virus because of witchcraft or other supernatural means?																					YES																		1						1207
																								NO																		2
																								DON'T KNOW																	88
1208			Is it possible for a healthy-looking person to have the AIDS virus?																					YES																		1						1208
																								NO																		2
																								DON'T KNOW																	88
1209			Can the virus that causes AIDS be transmitted from a mother to her baby:																																													1209
																																					YES		NO			DK
			a.		During pregnancy?																			a.		DURING PREGNANCY											1		2			88
			b.		During delivery?																			b.		DURING DELIVERY											1		2			88
			c.		By breastfeeding?																			c.		BREASTFEEDING											1		2			88
1210			Do you think your risk of getting infected with HIV is low, medium or high, or do you have no risk at all?																					LOW																		1						1210
																								MEDIUM																		2
																								HIGH																		3
																								NO RISK																		4
																								ALREADY INFECTED																		5
																								DON'T KNOW																	88
1211			I don't want to know the results, so please do not tell me, but have you ever been tested to see if you have the AIDS virus?																					YES																		1						1211
																								NO																		2		→	1215
1212			When was the last time you were tested?																					LESS THAN 6 MONTHS AGO																		1						1212
																								LESS THAN 12 MONTHS AGO																		2
																								12 - 23 MONTHS AGO																		3
																								2 OR MORE YEARS AGO																		4
1213			The last time you had the test, did you yourself ask for the test, was it offered to you and you accepted, or was it required?																					ASKED FOR THE TEST																		1						1213
																								OFFERED AND ACCEPTED																		2
																								REQUIRED																		3
1214			I don't want to know the results, so please don't tell me, but did you get the results of the test?																					YES																		1		→	1216			1214
																								NO																		2		→	1216
1215			Do you know of a place where people can go to get tested for the AIDS virus?																					YES																		1						1215
																								NO																		2
1216			Do you personally know someone who has or is suspected to have the AIDS virus?																					YES																		1						1216
																								NO																		2
		SECTION 13: GBV/DOMESTIC VIOLENCE
		QUESTIONS																					RESPONSES																					SKIPS
1301			I am going to read a series of statements about marriage and I want you to tell me if you agree or disagree with the statement.																																													1301
																																AGREE				DISAGREE				DON'T KNOW
			A	A wife should be able to refuse her husband sex.																												1				2					88
			B	It is OK for a man to cook for his family.																												1				2					88
			C	Polygamous marriages are part of your culture, so they should continue.																												1				2					88
			D	It is better if a family arranges a girls’ marriage than her choosing herself.																												1				2					88
			E	If a man doesn’t hit his wife, it means he doesn’t love her.																												1				2					88
			F	It is a man’s right to have sex with his wife whenever he wants.																												1				2					88
			G	If a young woman in this community were age 25 and unmarried, people would respect her.																												1				2					88
																																									88
			H	If a husband and wife disagree on using family planning, the husband’s opinion should come first																												1				2					88
																																1				2					88
					ATTITUDES TOWARDS GENDER VIOLENCE
1302					I am now going to ask you to think about several situations involving a husband and a wife. When you think about these questions, please keep in mind that we are asking for your opinion about each situation, not your own personal experience.																																											1302
					Sometimes a husband is annoyed or angered by things that his wife does. In your opinion, is a husband justified in hitting or beating his wife in the following situations:
																																								YES		NO		DK
					a.		If she goes out without telling him?																			a.		GOES OUT												1		2		88
					b.		If she neglects the children?																			b.		NEGL. CHILDREN												1		2		88
					c.		If she argues with him?																			c.		ARGUES												1		2		88
					d.		If she refuses to have sex with him?																			d.		REFUSES SEX												1		2		88
					e.		If she burns the food?																			e.		BURNS FOOD												1		2		88
		Has any male ever done any of the following things to you,
1303		if so, when is the last time it happened: in the last month,																																														1303
		in the last 6 months in the last year or more than a year ago?
																														1303a							1303b
																										Ever Happen			WHEN HAPPENED
																													IN THE LAST MONTH					IN LAST 6 MONTHS			IN LAST YEAR			MORE THAN 1 YEAR AGO
																										YES		NO
		A. Say or do something to humiliate you in front of others?																								1		2			1				2			3			4
		B. Threaten to hurt or harm you or someone close to you?																								1		2			1				2			3			4
		C. Insult you or make you feel bad about yourself?																								1		2			1				2			3			4
		D. Push you, shake you, or throw something at you																								1		2			1				2			3			4
		E. Slap you																								1		2			1				2			3			4
		F. Twist your arm or pull your hair																								1		2			1				2			3			4
		G. Punch you with his fist or something that could hurt you																								1		2			1				2			3			4
		H. Kick you, drag you, or beat you up																								1		2			1				2			3			4
		I. Try to choke you or burn you on purpose																								1		2			1				2			3			4
		J. Threatened to attack you with a knife or other weapon																								1		2			1				2			3			4
		K. Attacked you with a weapon																								1		2			1				2			3			4
		L. Touched you in a sexual way (e.g. kissing, grabbing, or fondling), when you did not want them to																								1		2			1				2			3			4
		M. Try to have sexual intercourse with you when you did not want to but did not succeed																								1		2			1				2			3			4
		N. Physically forced you to have sexual intercourse even when you did not want to																								1		2			1				2			3			4
		O. Forced you to perform sexual acts when you did not want to																								1		2			1				2			3			4
F5		[IF Q802=2 & Q803=2 & Q829=0 (NEVER MARRIED/COHABITED & NEVER HAD SEX) → Q1310]																																											1310			F5
			In the last six months, has your husband/partner ever withdrawn financial support from you?																												YES												1
1304																															NO												2					1304
																															DOES NOT PROVIDE FINANCIAL SUPPORT
																																											66
																															NO HUSBAND/PARTNER IN THE LAST SIX MONTHS												88		1310
			How many times in the last six months has your husband/partner hit, slapped, kicked or beaten you?
																															NUMBER OF TIMES
1305																															[1-200]																	1305
																															NONE												0		1308
			The last time you were hit, slapped, kicked or beaten, do you think you deserved it?
1306																																YES											1					1306
																																NO											2
			The last time you were hit, slapped, kicked or beaten, had your husband/partner been drinking or using drugs?
1307																																YES											1					1307
																																NO											2
			Have you ever hit, slapped, kicked or beaten your husband/partner?
1308																																YES											1					1308
																																NO											2		1310
			How many times in the last six months have you hit, slapped, kicked or beaten your husband/partner?																												NUMBER OF TIMES
																															[1-200]
1309																															NONE												0					1309
		QUESTIONS																					RESPONSES																					SKIPS
1310				Thinking about what you have experienced among the different things we have been talking about, have you ever tried to seek help to stop them/the/those person(s) from doing this to you again?																				YES																			1					1310
																								NO																			2	→	1313
																								DID NOT EXPERIENCE OR N/A																					1313
1311			From whom have you sought help?																					OWN FAMILY																		1						1311
																								HUSBAND/PARTNER'S FAMILY																		2
			Any one else?																					CURRENT/LAST/LATE HUSBAND/ PARTNER																		3
																								CURRENT/FORMER BOYFRIEND																		4
			[RECORD ALL MENTIONED]																					FRIEND																		5
																								NEIGHBOR																		6
																								RELIGIOUS LEADER																		7
																								DOCTOR/MEDICAL PERSONNEL																		8
																								POLICE																		9
																								LAWYER																		10
																								SOCIAL SERVICE ORGANIZATION																		11
																								COMMUNITYLEADER/LOCAL ADMN L																		12
																								TEACHER																		13
																								OTHER																		96
																													SPECIFY
1312			Have you ever told any one else about																						YES														1									1312
			this?																						NO														2
1313			As far as you know, did your father/guardian ever beat your mother/guardian?																					YES																		1						1313
																								NO																		2
																								DON'T KNOW																	88
																FEMALE CIRCUMCISION
			In some countries, there is a practice in which a girl may have part of her genitals cut. Have you ever heard about this practice?																								YES														1
1314																											NO														2				1401			1314
1315			Have you yourself ever been circumcised?																								YES														1							1315
																											NO														2				1317
			How old were you when you were circumcised?																								AGE IN COMPLETED YEARS
1316			IF THE RESPONDENT DOES NOT KNOW THE EXACT AGE,																																													1316
			PROBE TO GET AN ESTIMATE.																								DURING INFANCY													9	5
																											DON’T KNOW													9	8
1317			Do you intend to have [your daughter/any of your																								YES														1							1317
			daughters] circumcised?																								NO														2
																											DON’T KNOW														8
1318		What benefits do girls themselves get if they are circumcised?																																														1318
																											CLEANLINESS/HYGIENE															1
																											SOCIAL ACCEPTANCE															2
			PROBE: Any other benefits?																								BETTER MARRIAGE PROSPECTS															3
																											PRESERVE VIRGINITY/PREVENT
																											PREMARITAL SEX															4
			[RECORD ALL MENTIONED.]																								MORE SEXUAL PLEASURE FOR THE MAN															5
																											RELIGIOUS APPROVAL
																											OTHER (SPECIFY)															6
																											NO BENEFITS															7
		Do you think that this practice should be continued, or should it be stopped?
1319																												CONTINUED														1						1319
																												STOPPED														2
																												DEPENDS														3
																												DON'T KNOW														4
			SECTION 14: CONCERNS, ASPIRATIONS, AND EXPECTATIONS OR PERCEIVED LIFE CHANCES
									QUESTIONS AND FILTERS																							CODING CATEGORIES
		Now, I would like to turn to some questions about some of
		the worries and expectations you may have.
																																										N/A or
1401			At this point in your life, how worried are you about (READ																									Very				Somewhat						Not				Already						1401
			STATEMENT). Are you very worried, somewhat																									worried				worried						worried				Have
			worried or not worried at all?
			a.	Your health?																									1					2				3				8
			b.	Getting enough to eat?																									1					2				3				8
			c.	Getting a good job?																									1					2				3				8
			d.	Getting pregnant?																									1					2				3				8
			e.	Getting HIV/AIDS?																									1					2				3				8
			f.	Insecurity (e.g. rape, muggings, clan conflicts, "Mungiki")?																									1					2				3				8
			g.	Harassment from police?																									1					2				3				8
			h.	Not completing your education?																									1					2				3				8			WAJIR -> j
			i.	Having to live in the slums?																									1					2				3				8
			j.	Not getting married?																									1					2				3				8
1402			The next questions are about some goals that you																																													1402
			may have.
																											Not				Not				Some				Very				N/A
			How important are the following things to you. [READ THE																								important				very				what				important			Already
			STATEMENTS]. Would you say (READ THE CHOICES)?																								at all				important				important							have
			a.	Finishing primary school.																									1			2				3				4			8
			b. Finishing secondary school																										1			2				3				4			8
			c.	Going to university.																									1			2				3				4			8
			d.	Owning your own home.																									1			2				3				4			8
			e.	Helping to take care of your parents or family																									1			2				3				4			8
				when you are older.
			f.	Moving out of this neighbourhood.																									1			2				3				4			8
			g.	Being admired and respected by your friends.																									1			2				3				4			8
			h.	Having a good job/source of income																									1			2				3				4			8
			i.	Having children																									1			2				3				4			8
			j.	Getting married or finding a partner																									1			2				3				4			8
1403			The following questions are about your future. Think about																																													1403
			how you see your future.
			What are the chances that [READ EACH STATEMENT]																										High				About				Low					N/A
			Would you say the chances are (READ THE CHOICES)?																														50-50							Already have
			a.	You will finish primary school																									1				2				3					8
			b.	You will join secondary school?																									1				2				3					8
			c.	You will finish secondary school?																									1				2				3					8
			d.	You will go to university?																									1				2				3					8
			e.	You will have a way of earning money?																									1				2				3					8
			f.	You will be able to own your own home?																									1				2				3					8
			g.	You will have a job that you enjoy doing?																									1				2				3					8
			h.	You will have a happy family life?																									1				2				3					8
			i.	You will stay in good health most of the time?																									1				2				3					8
			j.	You will not get HIV/AIDS?																									1				2				3					8
			k.	You will not be able to move out of this area?																									1				2				3					8
			l.	You will be respected in your community																									1				2				3					8
1404			END CAPI: If you would like to discuss any of the questions or issues raised in this survey, please feel free to discuss this with the interviewer. The interviewer can provide information to contact a social welfare officer to discuss your concerns, or can contact the social welfare officer for you. Thank you very much for participating in this important study.																																													1404
[truncated: 14 more columns]

## Sheet: SchoolingHistory
ENGLISH
Q330: RESPONDENT'S SCHOOLING HISTORY
				A.										B.													C.										D.
				SCHOOL YEAR										SCHOOL ATTENDANCE													CLASS										NAME OF SCHOOL
				[LINE 1, ASK:]										[LINES 2-16, ASK]													What class did you attend during the [school year]?										What is the name of the school you attended in the [school year]?
				In what school year did you start Standard 1?										Did you attend school during the [school year]?
																																					[PROBE:] Did you attend any other school(s) during this school year?
				[LINES 2-16:]
				FILL UNTIL YOU REACH CURRENT SCHOOL YEAR (2015)																																	RECORD ALL SCHOOLS MENTIONED
																																										Same as Previous Year
			School year started Standard 1:
	1			2006
			Previous year + 1:											YES = 1						NO = 2
	2
														→ C						→ Next Year
			Previous year + 1:											YES = 1						NO = 2
	3
														→ C						→ Next Year
			Previous year + 1:											YES = 1						NO = 2
	4
														→ C						→ Next Year
			Previous year + 1:											YES = 1						NO = 2
	5
														→ C						→ Next Year
			Previous year + 1:											YES = 1						NO = 2
	6
														→ C						→ Next Year
			Previous year + 1:											YES = 1						NO = 2
	7
														→ C						→ Next Year
			Previous year + 1:											YES = 1						NO = 2
	8
														→ C						→ Next Year
			Previous year + 1:											YES = 1						NO = 2
	9
														→ C						→ Next Year
	IF NEEDED, CONTINUE AT THE BACK OF THE SHEET
Q331 (CONTINUED): RESPONDENT'S SCHOOLING HISTORY
				A.										B.													C.										D.
				SCHOOL YEAR										SCHOOL ATTENDANCE													CLASS										NAME OF SCHOOL
				FILL UNTIL YOU REACH CURRENT SCHOOL YEAR (2015)										Did you attend school during the [school year]?													What class did you attend during the [school year]?										What is the name of the school you attended in the [school year]?
																																					[PROBE:] Did you attend any other school(s) during this school year?
																																					RECORD ALL SCHOOLS MENTIONED
																																												Same as Previous Year
			Previous year + 1:											YES = 1						NO = 2
	10
														→ C						→ Next Year
			Previous year + 1:											YES = 1						NO = 2
	11
														→ C						→ Next Year
			Previous year + 1:											YES = 1						NO = 2
	12
														→ C						→ Next Year
			Previous year + 1:											YES = 1						NO = 2
	13
														→ C						→ Next Year
			Previous year + 1:											YES = 1						NO = 2
	14
														→ C						→ Next Year
			Previous year + 1:											YES = 1						NO = 2
	15
														→ C						→ Next Year
			Previous year + 1:											YES = 1						NO = 2
	16
														→ C						→ Next Year
SOMALI
Q331: RESPONDENT'S SCHOOLING HISTORY
				A.										B.													C.										D.
				SCHOOL YEAR										SCHOOL ATTENDANCE													CLASS										NAME OF SCHOOL
				[LINE 1, ASK:]										[LINES 2-16, ASK]													Faslkeed ku jirtay [school year]?										Waa maxay magaca iskoolka aad ku jirtay [school year]?
				Sanadkeed bilowday fasalka koowad?										Maku jirtay iskoolka sanadka iskoolka ee [school year]?
																																					[PROBE:] May jiraan iskoollo kaloo aad gashay sanadka aad soo sheegtay?
				[LINES 2-16:]
				FILL UNTIL YOU REACH CURRENT SCHOOL YEAR (2015)																																	RECORD ALL SCHOOLS MENTIONED
																																										Same as Previous Year
			School year started Standard 1:
	1
			Previous year + 1:											YES = 1						NO = 2
	2
														→ C						→ Next Year
			Previous year + 1:											YES = 1						NO = 2
	3
														→ C						→ Next Year
			Previous year + 1:											YES = 1						NO = 2
	4
														→ C						→ Next Year
			Previous year + 1:											YES = 1						NO = 2
	5
														→ C						→ Next Year
			Previous year + 1:											YES = 1						NO = 2
	6
														→ C						→ Next Year
			Previous year + 1:											YES = 1						NO = 2
	7
														→ C						→ Next Year
			Previous year + 1:											YES = 1						NO = 2
	8
														→ C						→ Next Year
			Previous year + 1:											YES = 1						NO = 2
	9
														→ C						→ Next Year
	IF NEEDED, CONTINUE AT THE BACK OF THE SHEET
Q331 (CONTINUED): RESPONDENT'S SCHOOLING HISTORY
				A.										B.													C.										D.
				SCHOOL YEAR										SCHOOL ATTENDANCE													CLASS										NAME OF SCHOOL
				FILL UNTIL YOU REACH CURRENT SCHOOL YEAR (2015)										Maku jirtay iskoolka sanadka iskoolka ee [school year]?													Faslkeed ku jirtay [school year]?										Waa maxay magaca iskoolka aad ku jirtay [school year?
																																					[PROBE:] May jiraan iskoollo kaloo aad gashay sanadka aad soo sheegtay?
																																					RECORD ALL SCHOOLS MENTIONED
																																												Same as Previous Year
			Previous year + 1:											YES = 1						NO = 2
	10
														→ C						→ Next Year
			Previous year + 1:											YES = 1						NO = 2
	11
														→ C						→ Next Year
			Previous year + 1:											YES = 1						NO = 2
	12
														→ C						→ Next Year
			Previous year + 1:											YES = 1						NO = 2
	13
														→ C						→ Next Year
			Previous year + 1:											YES = 1						NO = 2
	14
														→ C						→ Next Year
			Previous year + 1:											YES = 1						NO = 2
	15
														→ C						→ Next Year
			Previous year + 1:											YES = 1						NO = 2
	16
														→ C						→ Next Year
KISWAHILI
				A.										B.													C.										D.
				SCHOOL YEAR										SCHOOL ATTENDANCE													CLASS										NAME OF SCHOOL
				[LINE 1, ASK:]										[LINES 2-16, ASK]													Ulikuwa katika darasa gani mwaka [school year]?										Shule ambayo ulienda mwaka [school year] iliitwaje?
				Ulianza Standard 1 mwaka gani?										Je, ulienda shuleni katika mwaka [school year] i?
																																					[PROBE:] Katika mwaka [school year] ulienda shule nyingine au nyinginezo?
				[LINES 2-16:]
				FILL UNTIL YOU REACH CURRENT SCHOOL YEAR (2015)																																	RECORD ALL SCHOOLS MENTIONED
																																										Same as Previous Year
			School year started Standard 1:
	1
			Previous year + 1:											YES = 1						NO = 2
	2
														→ C						→ Next Year
			Previous year + 1:											YES = 1						NO = 2
	3
														→ C						→ Next Year
			Previous year + 1:											YES = 1						NO = 2
	4
														→ C						→ Next Year
			Previous year + 1:											YES = 1						NO = 2
	5
														→ C						→ Next Year
			Previous year + 1:											YES = 1						NO = 2
	6
														→ C						→ Next Year
			Previous year + 1:											YES = 1						NO = 2
	7
														→ C						→ Next Year
			Previous year + 1:											YES = 1						NO = 2
	8
														→ C						→ Next Year
			Previous year + 1:											YES = 1						NO = 2
	9
														→ C						→ Next Year
	IF NEEDED, CONTINUE AT THE BACK OF THE SHEET
Q331 (CONTINUED): RESPONDENT'S SCHOOLING HISTORY
				A.										B.													C.										D.
				SCHOOL YEAR										SCHOOL ATTENDANCE													CLASS										NAME OF SCHOOL
				FILL UNTIL YOU REACH CURRENT SCHOOL YEAR (2015)										Je, ulienda shuleni katika mwaka [school year]?													Ulikuwa katika darasa gani katika mwaka [school year]?										Shule ambayo ulienda mwaka [school year] iliitwaje?
																																					[PROBE:] Katika mwaka [school year] ulienda shule nyingine au nyinginezo?
																																					RECORD ALL SCHOOLS MENTIONED
																																										Same as Previous Year
			Previous year + 1:											YES = 1						NO = 2
	10
														→ C						→ Next Year
			Previous year + 1:											YES = 1						NO = 2
	11
														→ C						→ Next Year
			Previous year + 1:											YES = 1						NO = 2
	12
														→ C						→ Next Year
			Previous year + 1:											YES = 1						NO = 2
	13
														→ C						→ Next Year
			Previous year + 1:											YES = 1						NO = 2
	14
														→ C						→ Next Year
			Previous year + 1:											YES = 1						NO = 2
	15
														→ C						→ Next Year
			Previous year + 1:											YES = 1						NO = 2
	16
														→ C						→ Next Year

## Sheet: WorkIncome
ENGLISH
Q406: RESPONDENT'S WORK IN LAST YEAR
				A.															B.								C.												D.
				Other than chores for your own household, please list all the different kinds of work or activities you have done in the last one year, starting with the work you are currently doing or did most recently. Include all work or activities, whether or not you received payment.															Did you do this work at home or away from home?								Did you do this work throughout the year, or was it linked to a specific season or time of the year, or you only did it once in a while?												Was this work linked to an agricultural time, to a cultural or religious practice, to school holidays, or to something else?
																			HOME					1			THROUGHOUT YEAR									1			AGRICULTURAL									1
				[PROBE:] Have you done any other work/activities/chores in the last one year?															AWAY					2			SEASONAL									2			CULTURAL/RELIGIOUS									2
																			BOTH					3			ONCE IN A WHILE									3			SCHOOL HOLIDAYS									3
																																							SOMETHING ELSE									4
																											[IF C = '1' → E]												NOTHING									5
	1
	2
	3
	4
	5
	6
	7
	8
	REMEMBER TO COMPLETE COLUMNS H, I, J, K, L AT THE BACK OF THE SHEET
Q406 (CONTINUED): RESPONDENT'S INCOME FROM WORK IN LAST YEAR
				A.															H.											I.											J.
				COPY ALL THE WORK/ACTIVITIES LISTED IN COLUMN A, FOLLOWING THE SAME ORDER.															Were you paid in cash or kind for this work or were you not paid at all?											Were you paid in cash daily, weekly, monthly, or on what basis?											On average, each time you were paid in cash for doing this work, how much were you paid?
																			CASH ONLY								1			DAILY								1			ENTER AMOUNT IN KENYA SHILLINGS
																			CASH AND KIND								2			WEEKLY								2
																			IN KIND ONLY								3			EVERY TWO WEEKS								3
																			NOT PAID								4			MONTHLY								4
																														SEASONAL								5
																			[IF H = '3' OR '4' → NEXT LINE]											OTHER (SPECIFY)								6
	1
	2
	3
	4
	5
	6
	7
	8
SOMALI
Q406: RESPONDENT'S WORK IN LAST YEAR
				A.															B.								C.												D.
				Waxa aan ka ahayn shaqada gurigiinna, fadlan waxaad sheegtaa shaqooyinka kale ee kala duwan ama hawlaha aad qabatay halkii sano ee lasoo dhaafay adigoo ka billaabeyso shaqada aad haatan hayso ama midii ugu dambeysay. Waxaad ku dartaa dhammaan shaqooyinka iyo hawlaha aad qabataay xitaa haddaan lacag lagugu siinin.															Shaqadaan ma waxaad ku qabatay guriga ama meel guriga ka baxsan?								Shaqadaan ma waxaad qabatay sanadkoo dhan ama waxay ku xirneyd hal xilli ee sanadka, ama waa shaqo aad hal mar markiiba qaabatay?												Shaqadaan ma waxay xiriir la laheyd xilliga beeraha, xeer dhaqameed ama mid diimeed, ma waxay ku xirneyd xilliga nasashada ee iskoolka ama wax kale?
																			HOME					1			THROUGHOUT YEAR									1			AGRICULTURAL									1
				[PROBE:] Ma qabatay shaqooyin/hawlo kale inta lagu guda jiray sano ee lasoo dhaafay?															AWAY					2			SEASONAL									2			CULTURAL/RELIGIOUS									2
																			BOTH					3			ONCE IN A WHILE									3			SCHOOL HOLIDAYS									3
																																							SOMETHING ELSE									4
																											[IF C = '1' → E]												NOTHING									5
	1
	2
	3
	4
	5
	6
	7
	8
	REMEMBER TO COMPLETE COLUMNS H, I, J, K, L AT THE BACK OF THE SHEET
Q406 (CONTINUED): RESPONDENT'S INCOME FROM WORK IN LAST YEAR
				A.															H.											I.											J.
				COPY ALL THE WORK/ACTIVITIES LISTED IN COLUMN A, FOLLOWING THE SAME ORDER.															Shaqadaan ma lagugu siiyay lacag caddaan ah ama wax kale ama lacag la guma siinin miyaa?											Ma waxaa lagugu siiyay lacag caddaan ah oo maalin kasto ah, usbuuc kasto, bil kasto, ama sidee kale?											Celcelis ahaan, mar allaale marka lacag caddaan ah lagugu siiyo shaqadaaan, imisaa lagu siiyay?
																			CASH ONLY								1			DAILY								1			ENTER AMOUNT IN KENYA SHILLINGS
																			CASH AND KIND								2			WEEKLY								2
																			IN KIND ONLY								3			EVERY TWO WEEKS								3
																			NOT PAID								4			MONTHLY								4
																														SEASONAL								5
																			[IF H = '3' OR '4' → NEXT LINE]											OTHER (SPECIFY)								6
	1
	2
	3
	4
	5
	6
	7
	8
KISWAHILI
Q406: RESPONDENT'S WORK IN LAST YEAR
				A.															B.								C.												D.
				Zaidi ya kazi za nyumbani kwako, tafadhali orodhesha aina zote za shughuli ambazo umehusika nazo katika mwaka mmoja uliopita, kuanzia kazi ambayo unafanya sasa au kazi uliyofanya hivi karibuni. Tia ndani kazi zote ulizofanya hata kama ulilipwa au la.															Je, ulifanya kazi hiyo nyumbani au mbali na nyumbani?								Je, ulifanya kazi hiyo mwaka mzima, au ililinganishwa na msimu au wakati fulani hususa mwakani ama uliifanya mara moja moja tu?												Je, kazi hiyo ililinganishwa na wakati wa ukulima, au na zoea la kitamaduni ama la kidini, au na likizo la shuleni, ama ililinganishwa na jambo jingine?
																			HOME					1			THROUGHOUT YEAR									1			AGRICULTURAL									1
				[PROBE:] Je, umefanya kazi au shughuli nyinginezo katika miezi kumi na mbili iliyopita?															AWAY					2			SEASONAL									2			CULTURAL/RELIGIOUS									2
																			BOTH					3			ONCE IN A WHILE									3			SCHOOL HOLIDAYS									3
																																							SOMETHING ELSE									4
																											[IF C = '1' → E]												NOTHING									5
	1
	2
	3
	4
	5
	6
	7
	8
	REMEMBER TO COMPLETE COLUMNS H, I, J, K, L AT THE BACK OF THE SHEET
Q406 (CONTINUED): RESPONDENT'S INCOME FROM WORK IN LAST YEAR
				A.															H.											I.											J.
				COPY ALL THE WORK/ACTIVITIES LISTED IN COLUMN A, FOLLOWING THE SAME ORDER.															Je, ulilipwa pesa taslimu au kwa njia nyingineyo ama haukulipwa kabisa?											Je, ulilipwa pesa taslimu kila siku, kila wiki, kila mwezi ama ulilipwaje?											Kwa wastani, kila mara ulipolipwa pesa taslimu kwa ajili ya kufanya kazi hiyo, ulilipwa pesa ngapi?
																			CASH ONLY								1			DAILY								1			ENTER AMOUNT IN KENYA SHILLINGS
																			CASH AND KIND								2			WEEKLY								2
																			IN KIND ONLY								3			EVERY TWO WEEKS								3
																			NOT PAID								4			MONTHLY								4
																														SEASONAL								5
																			[IF H = '3' OR '4' → NEXT LINE]											OTHER (SPECIFY)								6
	1
	2
	3
	4
	5
	6
	7
	8

## Sheet: Expenses
ENGLISH
Q411: RESPONDENT'S SPENDING IN PAST MONTH
				A.															B.									C.														D.
				TYPE OF EXPENDITURE															In the past month, did you spend money on […]?									About how much did you spend on […] in the past month?														Did you use your own money to pay for […] or did other person(s) give you money to pay for […]?
																			YES						1				ENTER AMOUNT IN KENYA SHILLINGS													OWN MONEY ONLY
																			NO						2																	OWN MONEY & OTHERS
																																										OTHERS MONEY ONLY
																			[IF B = '2' → NEXT LINE]
				FOOD, CHIPS, SWEETS, DRINKS/SODA
	1
	2			CLOTHES/SHOES
				SANITARY TOWELS/UNDERWEAR
	3
	4			BEAUTY SERVICES/PRODUCTS
	5			AIR TIME
				ENTERTAINMENT (FILMS, SPORT, MUSIC, PARTIES/FUNCTIONS)
	6
	7			TRANSPORT
	8			OTHER _____________________
	REMEMBER TO COMPLETE
	COLUMNS G, H, I, J, K, L
	AT THE BACK OF THE SHEET
Q411 (CONTINUED): RESPONDENT'S SPENDING IN LAST YEAR
				F.															G.							H.										I													J.
				TYPE OF EXPENDITURE															In the last one year, did you spend money on […]?							About how much did you spend on […] in the last one year?										Was this expenditure linked to a specific season or agricultural time, to a cultural or religious practice, to a specific time in the school year, or to something else?													Did you use your own money to pay for […] or did other person(s) give you money to pay for […]?
																			YES				1			ENTER AMOUNT IN KENYA SHILLINGS
																			NO				2
																																				SEASON/AGRICULTURAL										1			OWN MONEY ONLY
																																				CULTURAL/RELIGIOUS										2			OWN MONEY & OTHERS
																			[IF G = '2' → NEXT LINE]																	SCHOOL										3			OTHERS MONEY ONLY
																																				SOMETHING ELSE										4
																																				NOTHING										5
	9			SCHOOL SUPPLIES
	10			SCHOOL FEES
	11			EXAM FEES
	12			RENT
	13			INVESTING IN BUSINESS
				HEALTH (MEDICAL SERVICES, MEDICINES, FAMILY PLANNING, HOSPITAL)
	14
	15			MOBILE PHONE
	16			OTHER _____________________
SOMALI
Q411: RESPONDENT'S SPENDING IN PAST MONTH
				A.															B.									C.														D.
				TYPE OF EXPENDITURE															Hashii bil ee lasoo dhaafay, lacag maku isticmaashay […]									Qiyaas ahaan imisaa lacag ayaad ku isticmaashay bil ee lasoo dhaafay […]														Lacag adiga aad leedahay miyaad ku isticmaashay […] amaa qof kale ayaa ku siiyay lacag si aad ugu isticmaasho […]
																			YES						1				ENTER AMOUNT IN KENYA SHILLINGS													OWN MONEY ONLY
																			NO						2																	OWN MONEY & OTHERS
																																										OTHERS MONEY ONLY
																			[IF B = '2' → NEXT LINE]
				CUNTA, CHIPS, NACNACYO, CABBITAAN/SODA
	1
	2			DHAR/KABO
				SUUFKA CAADADA/SURWAALKA HOOSE
	3
	4			ADEEGYADA QURUXDA/
				WAXYAABAHA LA ISKU QURXIYO
	5			KAARKA TALEEFOONKA
				MAAWEELLADA (FILIMAANTA/ ISBOORTIGA/HEESAHA/XAFLADAHA.
	6
	7			NOOLIGA
	8			WAX KALE _____________________
	REMEMBER TO COMPLETE
	COLUMNS G, H, I, J, K, L
	AT THE BACK OF THE SHEET
Q411 (CONTINUED): RESPONDENT'S SPENDING IN LAST YEAR
				F.															G.							H.										I													J.
				TYPE OF EXPENDITURE															Halkii sano ee lasoo dhaafay, lacag maku isticmaashay […]							Qiyaas ahaan imisaa lacag ayaad ku isticmaashay […] halkii sano ee lasoo dhaafay?										Isticmaalka lacagtaan ma waxay xiriir la laheyd xilliga beeraha, xeer dhaqameed ama mid diimeed, ma waxay ku xirneyd xilliga iskoolka uu jiro ama wax kale?													Ma lacag aad adiga leedahay ayaad ku isticmaashay […] ama qof/dad kale ayaa ku siiyay laacagtaas
																			YES				1			ENTER AMOUNT IN KENYA SHILLINGS
																			NO				2
																																				SEASON/AGRICULTURAL										1			OWN MONEY ONLY
																																				CULTURAL/RELIGIOUS										2			OWN MONEY & OTHERS
																			[IF G = '2' → NEXT LINE]																	SCHOOL										3			OTHERS MONEY ONLY
																																				SOMETHING ELSE										4
																																				NOTHING										5
	9			QALABKA ISKOOLKA
	10			FIISKA ISKOOLKA
	11			FIISKA IMTAXAANKA
	12			KIRADA
	13			LACAG AAD GANACSI GASHATAY
				CAAFIMAADKA (ADEEGYADA CAAFIMAADKA, DAAWOOYINKA, QORSHEYNTA QOYSKA, ISBITAAL)
	14
	15			TALEEFOONKA GACANTA
	16			WAX KALE _____________________
KISWAHILI
Q411: RESPONDENT'S EXPENSES IN PAST MONTH
				A.															B.									C.														D.
				TYPE OF EXPENDITURE															Katika mwezi uliopita, je ulitumia pesa kununua […]?									Katika mwezi uliopita, je, ulitumia pesa ngapi kununua […]?														Je, ulitumia pesa zako mwenyewe kununua […] ama mtu mwingine au watu wengine walikupa pesa za kununua […]?
																			YES						1				ENTER AMOUNT IN KENYA SHILLINGS													OWN MONEY ONLY
																			NO						2																	OWN MONEY & OTHERS
																																										OTHERS MONEY ONLY
																			[IF B = '2' → NEXT LINE]
				CHAKULA, VIAZI, PEREMENDE, VINYWAJI/SODA
	1
	2			MAVAZI/VIATU
				SODO/CHUPI
	3
	4				KUJIPAMBA/VIPODOA
	5			KADI ZA SIMU YA MKONO
				TAFRIJA (SINEMA, RIADHA, MUZIKI, SHEREHE/ SPORT, MUSIC, SHEREHE)
	6
	7			USAFIRI
	8			MENGINE _____________________
	REMEMBER TO COMPLETE
	COLUMNS G, H, I, J, K, L
	AT THE BACK OF THE SHEET
Q411 (CONTINUED): RESPONDENT'S SPENDING IN LAST YEAR
				F.															G.							H.										I													J.
				TYPE OF EXPENDITURE															Katika mwaka mmoja uliopita, je, ulitumia pesa kwa ajili ya […]?							Katika mwaka mmoja uliopita ulitumia pesa ngapi kwa ajili ya […] ?										Je, matumizi hayo ya pesa yalilinganishwa na msimu fulani hususa au na wakati wa ukulima, au na zoea la kitamaduni ama la kidini au na wakati fulani hususa mwakani mwa shule ama na jambo jingine?													Je, ulitumia pesa zako mwenyewe kulipia […] au mtu mwingine au watu wengine walikupa pesa kulipia […]?
																			YES				1			ENTER AMOUNT IN KENYA SHILLINGS
																			NO				2
																																				SEASON/AGRICULTURAL										1			OWN MONEY ONLY
																																				CULTURAL/RELIGIOUS										2			OWN MONEY & OTHERS
																			[IF G = '2' → NEXT LINE]																	SCHOOL										3			OTHERS MONEY ONLY
																																				SOMETHING ELSE										4
																																				NOTHING										5
	9			VIFAA VYA SHULE
	10			KARO YA SHULE
	11			MALIPO YA MTIHANI
	12			KODI
	13			KUWEKEZEA KATIKA BIASHARA
				AFYA (HUDUMA ZA KITIBA, MADAWA, KUPANGA UZAZI, HOSPITALI)
	14
	15			SIMU YA MKONO
	16			MENGINE________________

## Sheet: Savings
ENGLISH
Q417: RESPONDENT'S SAVINGS IN LAST YEAR
				A.												B.								C.								D.										E.
				TYPE OF SAVINGS												In the last one year, have you saved your money in this place?								About how much do you currently have saved in this place?								In the last one year, how often did you put money in this place: every week, every month, a few times a year, only once?										Were the times when you put money in this place linked to a specific season or agricultural time, to a cultural or religious practice, to a specific time in the school year, or to something else?
																YES					1			ENTER AMOUNT IN KSH								EVERY WEEK							1
																NO					2											EVERY MONTH							2
																																A FEW TIMES							3			SEASON/AGRICULTURAL
																																ONLY ONCE							4			CULTURAL/RELIGIOUS
																																										SCHOOL
																[IF B = '2' → NEXT LINE]																[IF D = '1' OR '2' → F]										SOMETHING ELSE
																																										NOTHING
	1			HOME BANK/ PIGGY BANK
				ELSEWHERE AT HOME (UNDER MATTRESS, IN A BOX, HOLE IN GROUND)
	2
	3			WITH A FRIEND
				WITH PARENTS/ GUARDIAN
	4
				SAVINGS GROUP/ CHAMA
	5
	6			BANK ACCOUNT
				AGRICULTURAL/LIVESTOCK INVESTMENTS
	7
	8			OTHER ______________
											1 = FOOD FOR YOURSELF															4 = SCHOOL SUPPLIES FOR YOURSELF																	7 = GIFTS
	EXPENSE CODES FOR H										2 = FOOD FOR YOUR FAMILY															5 = SCHOOL FEES FOR SOMEONE ELSE																	8 = SANITARY TOWELS
											3 = SCHOOL FEES FOR YOURSELF															6 = TRANSPORT																	9 = CLOTHES OR PERSONAL CARE
SOMALI
Q417: RESPONDENT'S SAVINGS IN LAST YEAR
			A.												B.								C.								D.										E.
			TYPE OF SAVINGS												Halkii sano ee lasoo dhaafay, lacagtaada maku keydsatay meeshaan								Qiyaas ahaan imisaa lacag ah ayaa haatan kuugu keydsan meeshaan?								Halkii sano ee lasoo dhaafay, imisaa jeer ayaad meeshaan ku keydsatay lacag: usbuuc kasta, bil kasta, mar mar qaar sanadkiiba, hal mar keliya?										Mararka aad lacagta ku keydsaneysay meeshaan, ma waxay ku xirnaayeen xilli khaas ah, ama xilli beereed, xeer dhaqameed ama mid diimeed, xilli khaas ah oo xilliga iskoolka ama xilli kale.
															YES					1			ENTER AMOUNT IN KSH								EVERY WEEK							1
															NO					2											EVERY MONTH							2
																															A FEW TIMES							3			SEASON/AGRICULTURAL
																															ONLY ONCE							4			CULTURAL/RELIGIOUS
																																									SCHOOL
															[IF B = '2' → NEXT LINE]																[IF D = '1' OR '2' → F]										SOMETHING ELSE
																																									NOTHING
1			KEYDKA GURIGA/ BANGIGA GURIGA
			MEEL KALE OO KA TIRSAN GURIGA (FURAASHKA HOOSTIISA, SANDUUQ DHEXDIISA, MEEL GOD AH)
2
3			U DHIIBTAY SAAXIIB
			U DHIIBTAY WAALIDDINTEY/MAS'UULKEY
4
			URURKA LACAG KEYDSIGA
5
6			AKOONT BANGI
			LACAG AAN GALIYAY BEER/XOOLO
7
8			WAX KALE ______________
											1 = FOOD FOR YOURSELF															4 = SCHOOL SUPPLIES FOR YOURSELF																	7 = GIFTS
	EXPENSE CODES FOR H										2 = FOOD FOR YOUR FAMILY															5 = SCHOOL FEES FOR SOMEONE ELSE																	8 = SANITARY TOWELS
											3 = SCHOOL FEES FOR YOURSELF															6 = TRANSPORT																	9 = CLOTHES OR PERSONAL CARE
KISWAHILI
Q417: RESPONDENT'S SAVINGS IN LAST YEAR
				A.												B.								C.								D.										E.
				TYPE OF SAVINGS												Katika mwaka mmoja uliopita, je, umeweka akiba ya pesa mahali hapa?								Umeweka karibu pesa ngapi akiba mahali hapa?								Katika mwaka mmoja uliopita, uliweka pesa mahali hapa mara nyingi jinsi gani: kila wiki, kila mwezi, mara chache kwa mwaka, mara moja tu?										Je, wakati ambapo uliweka pesa mahali hapo palilinganishwa na msimu fulani hususa ama na wakati wa ukulima, ama na zoea la kitamaduni au la kidini, au na wakati fulani hususa mwakani mwa shule au na wakati mwingine?
																YES					1			ENTER AMOUNT IN KSH								EVERY WEEK							1
																NO					2											EVERY MONTH							2
																																A FEW TIMES							3			SEASON/AGRICULTURAL
																																ONLY ONCE							4			CULTURAL/RELIGIOUS
																																										SCHOOL
																[IF B = '2' → NEXT LINE]																[IF D = '1' OR '2' → F]										SOMETHING ELSE
																																										NOTHING
	1			BENKI YA NYUMBANI
				MAHALI PENGINE NYUMBANI ( CHINI YA KODORO, KATIKA KISANDUKU, KATIKA SHIMO ARDHINI)
	2
	3			NA RAFIKI
				NA WAZAZI/MLEZI
	4
				CHAMA
	5
	6			AKAUNTI YA BENKI
				UWEKEZAJI WA UKULIMA/LIVESTOCK
	7
	8			KWINGINE ______________
											1 = FOOD FOR YOURSELF															4 = SCHOOL SUPPLIES FOR YOURSELF																	7 = GIFTS
	EXPENSE CODES FOR H										2 = FOOD FOR YOUR FAMILY															5 = SCHOOL FEES FOR SOMEONE ELSE																	8 = SANITARY TOWELS
											3 = SCHOOL FEES FOR YOURSELF															6 = TRANSPORT																	9 = CLOTHES OR PERSONAL CARE
[truncated: 5 more columns]

## Sheet: LitMatCog
ENGLISH
			LITERACY, MATHEMATIC, AND COGNITIVE EVALUATION
			IDENTIFICATION
				RESPONDENT'S ID:
				SITE																					RESPONDENT'S HIGHEST GRADE COMPLETED:
				CLUSTER																					RESPONDENT'S SCHOOLING STATUS:
																																IN PRIMARY											1
																																IN SECONDARY											2
																																IN HIGHER											3
																																IN OTHER											4
																																OUT OF SCHOOL											5
			INTERVIEWER'S FINAL VISIT
				DATE:				DAY					MONTH					YEAR							INTERVIEWER ID:
																		2013
				RESULT:																					LANGUAGE:
					COMPLETED																	1										ENGLISH											1
					PARTIALLY COMPLETED																	2										SWAHILI											2
					REFUSED																	3										SOMALI											3
					INCAPABLE PHYSICALLY OR MENTALLY																	9										OTHER _____________											4
					OTHER, FINAL ___________________																	14
					OTHER, REVISIT__________________																	27
				SUPERVISOR ID:										CHECKED BY:											LOGGED BY:										ENTERED BY:
				DATE:										DATE:											DATE:										DATE:
			SECTION A: LITERACY EVALUATION
	A0			RECORD THE TIME BEGUN SECTION A																											HOUR							MINUTES
				USE 24 HOUR TIME
				Now I would like you to read this sentence to me.
				SWAHILI: Sasa ningependa unisomee sentensi hii.
				SOMALI: Haatan waxaan kaa codsani lahaa inaad ii akhrisid qoraalkaan.
				[SHOW SENTENCES TO RESPONDENT]
				[IF RESPONDENT CANNOT READ WHOLE SENTENCE, PROBE:]
				Can you read any part of the sentence to me?
				SWAHILI: Je, waweza kunisomea sehemu yoyote ya sentensi hii?
				SOMALI: Maa ii akhrini kartaa qayb ka mid ah qoraalkaan, qayb kastaba ha ahaatee?
	A1			[SENTENCE IN SWAHILI 1]																					CANNOT READ AT ALL																		1
				Ukulima ni kazi ngumu																					READ ONLY PARTS OF THE SENTENCE																		2
																									READ WHOLE SENTENCE																		3
	A1			[SENTENCE IN SWAHILI 2]																					CANNOT READ AT ALL																		1
				Mtoto anasoma kitabu																					READ ONLY PARTS OF THE SENTENCE																		2
																									READ WHOLE SENTENCE																		3
	A2			[SENTENCE IN ENGLISH 1]																					CANNOT READ AT ALL																		1
				Parents love their children.																					READ ONLY PARTS OF THE SENTENCE																		2
																									READ WHOLE SENTENCE																		3
	A3			[SENTENCE IN ENGLISH 2]																					CANNOT READ AT ALL																		1
				Farming is hard work.																					READ ONLY PARTS OF THE SENTENCE																		2
																									READ WHOLE SENTENCE																		3
	A4			RECORD THE TIME END SECTION A																											HOUR							MINUTES
				USE 24 HOUR TIME
			SECTION B: MATHEMATICAL EVALUATION
				[HAND THE QUESTIONNAIRE TO THE PARTICIPANT FOR THE ENTIRE MATHEMATICAL EVALUATION SECTION AND ASSIST THE PARTICIPANT IN INSERTING THEIR ANSWERS IN THE CORRECT PLACE. IF THE PARTICIPANT HAS QUESTIONS ABOUT THE PROBLEMS, YOU MAY HELP HER TO UNDERSTAND THE MEANING OF A QUESTION BUT DO NOT ASSIST HER IN FINDING THE ANSWER. LET THE RESPONDENT KNOW HOW LONG SHE WILL HAVE TO COMPLETE THE EXERCISE AND MA…
	B0			RECORD THE TIME BEGUN SECTION B																											HOUR							MINUTES
				USE 24 HOUR TIME
			MATHEMATIC EVALUATION
			IDENTIFICATION
				RESPONDENT'S ID:
				RESPONDENT'S NAME:
			SECTION B: MATHEMATICAL EVALUATION
	B1			Count and write the number:
							•		•		•																																					Ask the girl to count the number of balls in each row and write the number in the box next to the row
							•		•		•		•		•		•
							•		•		•		•
							•		•		•		•		•		•		•		•		•
							•
							•		•		•		•		•		•		•
	B2			Which is greater?
							39 and 61
							16 and 82
							23 and 19
							51 and 29
	B3			Addition:
											14									71									57									30
										+	23								+	21								+	42								+	50
	B4			Subtraction:
											67									44									52									86
										-	35								-	21								-	41								-	56
	B5			Multiplication:
													2 x 3 =																		5 x 2 =
													4 x 5 =																		3 x 4 =
	B6			Division:
													4 ÷ 2 =																	10 ÷ 5 =
													6 ÷ 3 =																	20 ÷ 4 =
			SECTION C: COGNITIVE EVALUATION
				FOLLOW INSTRUCTIONS IN COGNITIVE EVALUATION PACKET
				[FOR EACH DRAWING, RECORD THE NUMBER OF THE MISSING PIECE (1, 2, 3, 4, 5, OR 6) THAT THE PARTICIPANT SELECTS; IF THE PARTICIPANTS SAYS DON'T KNOW, RECORD 88. IF THE PARTICIPANT DOES NOT WANT TO ANSWER, RECORD 77.]
	C0			RECORD THE TIME BEGUN SECTION C																											HOUR							MINUTES
				USE 24 HOUR TIME
				PRACTICE						C1																					C10
				PRACTICE						C2																					C11
										C3																					C12
										C4																					C13
										C5																					C14
										C6																					C15
										C7																					C16
										C8																					C17
										C9																					C18
	C19			RECORD THE TIME END SECTION C																											HOUR							MINUTES
				USE 24 HOUR TIME

## Sheet: ContactInfo
CONTACT INFORMATION FOR 2015
RESPONDENT IDENTIFICATION
	SURNAME:																															HOUSEHOLD/STRUCTURE NUMBER:
	FIRST NAME:																															[__|__|__]						[__|__|__]						[__|__|__]
	OTHER NAME:																															SITE: ___________________________
	OTHER NAME:																															VILLAGE: ___________________________
INTERVIEWER'S VISIT INFORMATION
	DAY:					[___|___]										INTERVIEWER ID:										[___|___|___]
	MONTH:					[___|___]										RESULT:										[___]				1=Complete; 2=Partial Complete; 3=Refused
	YEAR:					[ 2 | 0 | 1 | 5 ]										LANGUAGE:										[___]				1=English; 2=Swahili; 3=Somali; 4=Mix
										SUPERVISOR									LOGGED BY									CHECKED BY									ENTERED BY
				INITIALS:
				DATE:
TIME BEGUN [___|___] : [___|___] (24 HOUR TIME)
[Ask the respondent about the place where she is living now. You may assist the respondent in filling out information you also know if you are interviewing the respondent at her household. Get contact information both for the respondent and for a contact person she nominates.]
Respondent Information (now)																									Best Contact Person #1 (now)
CI.1			Name:																						CI.1a			Name:
CI.2			District:																						CI.2a			District:
CI.3			Town/village																						CI.3a			Town/village
CI.4			Area (describe)																						CI.4a			Area (describe)
CI.5			Location/Sub-Location																						CI.5a			Location/Sub-Location
CI.6			Road/street name																						CI.6a			Road/street name
CI.7			House/plot number																						CI.7a			House/plot number
CI.8			Household head																						CI.8a			Household head
CI.9			Relationship to respondent (use codes)																			[___|___]			CI.9a			Relationship to respondent (use codes)																			[___|___]
																											Mobile phone 10 Digits
CI.10				Can you provide phone number(s) where you can be reached directly?
																									1st
																											[ENTER NONE IF NO PHONE]
				[If respondent does not personally have a phone, but can be contacted through another complete CI.11 only]
																									2nd
																											[ENTER NONE IF NO PHONE]
CI.11				Can you provide the name, phone number and relationship of people who know you and are able to reach you?
				[Enter NONE if no person]
				Name														Phone (mobile phones 10 digit)																				Relationship
CI.12 [Draw a map and add any other information about how to contact the respondent in the next few weeks]
CI.13			In one year from now, where do you think you will live?
				1 = Current household											→			END
				2 = Elsewhere
				3 = Don't know											→			END
[Ask the respondent about the place where she plans to live in a year from now (2016).]
Respondent Information (for next year)																									Best contact person #1 (for next year)
CI.14			Name:																						CI.14a			Name:
CI.15			District:																						CI.15a			District:
CI.16			Town/village																						CI.16a			Town/village
CI.17			Area (describe)																						CI.17a			Area (describe)
CI.18			Location/Sub-Location																						CI.18a			Location/Sub-Location
CI.19			Road/street name																						CI.19a			Road/street name
CI.20			House/plot number																						CI.20a			House/plot number
CI.21			Household head																						CI.21a			Household head
CI.22			Relationship to respondent (use codes)																			[___|___]			CI.22a			Relationship to respondent (use codes)																			[___|___]
[Collect information for other people who might know of the respondent's location or who can contact the respondent in a year from now (2016)]
Other Contact Person 1																	Other Contact Person 2																	Other Contact Person 3
CI.23			Name:														CI.23a			Name:														CI.23b			Name:
CI.24			Relationship:												[___|___]		CI.24a			Relationship:												[___|___]		CI.24b			Relationship:												[___|___]
															[use codes]																	[use codes]																	[use codes]
CI.25			Phone:														CI.25a			Phone:														CI.25b			Phone:
CI.26			Location/Sub-Location:														CI.26a			Location/Sub-Location:														CI.26b			Location/Sub-Location:
CI.27			District												___________________		CI.27a			District: ______________________														CI.27b			District: _____________________
CI.28			What is the main reason for your relocation?
				1 = Attend school
				2 = Paid work
				3 = Agricultural work
				4 = Illness/bereavement
				5 = Visit family
				6 = Marriage
				7 = Other (specify):________________________
CI.29			How long do you plan to be at that location?
				1 = permanently								→			CI.31
				2 = temporarily								→			[___|___] months [if less than 1 month record 0];
															[___|___] years;
															DK = 88
CI.30			After you relocate, do you plan to return to your current household?
				0 = No
				1 = Yes
				88 = Don't know
CI.31 [Draw a map and add any other information about how to contact the respondent in a year from now (2016)]
TIME END [___|___] : [___|___] (24 HOUR TIME)
